# Supplementary material for: 3-Bromo-N′-(3,5-dibromo-2-hydroxy­benzyl­idene)benzohydrazide methanol solvate
Source: Acta Crystallogr Sect E Struct Rep Online. 2009 Mar 6;65(Pt 4):o688. doi: 10.1107/S1600536809007466 (PMC2968809; doi:10.1107/S1600536809007466)
Supplement: Supplementary file 2 [file e-65-0o688-Isup2.hkl]

# 
# h,k,l, Fc-squared, Fo-squared, sigma(Fo-squared) and status flag 
# 
data_I
_shelx_title ' p1 in       P-1' 
_shelx_refln_list_code          4 
_shelx_F_calc_maximum      311.38 
_exptl_crystal_F_000       492.00 
_reflns_d_resolution_high  0.7828 
 
loop_ 
 _symmetry_equiv_pos_as_xyz 
 'x, y, z' 
 '-x, -y, -z' 
 
_cell_length_a     8.9003 
_cell_length_b     9.3665 
_cell_length_c    11.3922 
_cell_angle_alpha  95.043 
_cell_angle_beta  111.048 
_cell_angle_gamma  99.584 
 
_shelx_F_squared_multiplier     1.000 
 
loop_ 
 _refln_index_h 
 _refln_index_k 
 _refln_index_l 
 _refln_F_squared_calc 
 _refln_F_squared_meas 
 _refln_F_squared_sigma 
 _refln_observed_status 
   1   0   0     2923.96     2516.23     65.54 o 
   2   0   0     2618.47     2525.28     67.41 o 
   3   0   0     1748.02     1777.83     50.30 o 
   4   0   0     2495.16     2419.08     62.68 o 
   5   0   0      300.18      315.92     10.39 o 
   6   0   0      253.58      264.30     17.57 o 
   7   0   0      147.09      152.98     14.84 o 
   8   0   0       47.97       45.85     14.31 o 
   9   0   0      143.55      153.78     18.23 o 
  10   0   0      113.20      122.50     20.36 o 
 -10   1   0      376.49      406.90     27.08 o 
  -9   1   0        6.15       16.90     14.91 o 
  -8   1   0       62.50       81.71     15.30 o 
  -7   1   0      434.48      432.25     23.16 o 
  -6   1   0      551.81      638.66     26.75 o 
  -5   1   0     1011.38     1025.68     21.91 o 
  -4   1   0      193.03      177.99      9.13 o 
  -3   1   0     8819.38     8352.21    155.92 o 
  -2   1   0       16.84       12.97      2.56 o 
   0   1   0     1406.36     1489.31     38.39 o 
   1   1   0     5990.27     5849.52    148.72 o 
   2   1   0     2711.25     2841.48     74.53 o 
   3   1   0      706.82      706.86     22.96 o 
   4   1   0     1389.80     1318.10     40.32 o 
   5   1   0      161.70      178.15     13.54 o 
   6   1   0      194.77      208.87     10.47 o 
   7   1   0      744.91      723.03     30.28 o 
   8   1   0      370.49      361.45     23.09 o 
   9   1   0      147.27      143.93     19.50 o 
 -10   2   0       42.54       64.88     18.37 o 
  -9   2   0      243.79      258.91     21.16 o 
  -8   2   0      874.67      884.79     35.93 o 
  -7   2   0        0.63       -1.13     10.11 o 
  -6   2   0     2365.52     2250.54     48.83 o 
  -5   2   0      479.85      473.61     15.53 o 
  -4   2   0     2154.92     2197.67     44.46 o 
  -3   2   0     4265.15     4354.50     82.17 o 
  -2   2   0    23097.37    20333.35    374.91 o 
  -1   2   0      473.65      485.59      9.97 o 
   0   2   0      101.81      124.23      4.72 o 
   1   2   0     2937.20     2938.57     76.32 o 
   2   2   0      905.98      905.82     25.75 o 
   3   2   0      735.04      691.89     22.22 o 
   4   2   0     3947.73     3896.82    104.47 o 
   5   2   0     1591.38     1533.87     32.38 o 
   6   2   0      305.94      309.63     12.49 o 
   7   2   0      263.62      260.37     19.76 o 
   8   2   0      768.50      819.18     36.13 o 
   9   2   0       33.21       31.61     15.90 o 
 -10   3   0       24.17        6.92     16.70 o 
  -9   3   0        0.10      -12.84     12.78 o 
  -8   3   0      141.20      137.34     16.90 o 
  -7   3   0      990.08      952.45     26.73 o 
  -6   3   0     1289.12     1233.81     33.14 o 
  -5   3   0     3949.00     3968.94     77.69 o 
  -4   3   0       15.00       28.50     11.21 o 
  -3   3   0        4.96        8.16      2.71 o 
  -2   3   0     1009.29     1078.81     44.38 o 
  -1   3   0     1162.19     1300.14     34.80 o 
   0   3   0     3236.55     3287.37     84.84 o 
   1   3   0     7043.07     7213.47    183.79 o 
   2   3   0      847.31      816.72     24.15 o 
   3   3   0       30.20       29.81      5.59 o 
   4   3   0       74.64      131.62     11.18 o 
   5   3   0     3530.17     3685.48    101.47 o 
   6   3   0      120.71      121.68      9.45 o 
   7   3   0      159.08      171.44     26.92 o 
   8   3   0        3.95       11.38     14.37 o 
   9   3   0       84.68      109.59     20.76 o 
 -10   4   0      233.30      274.01     23.75 o 
  -9   4   0      130.02      143.79     19.03 o 
  -8   4   0       96.50       69.45     13.64 o 
  -7   4   0      311.19      308.14     19.76 o 
  -6   4   0      166.91      169.80     10.21 o 
  -5   4   0     1988.47     1921.81     39.89 o 
  -4   4   0     1040.65     1070.35     23.15 o 
  -3   4   0      717.01      689.42     15.29 o 
  -2   4   0      674.68      683.14     14.65 o 
  -1   4   0       18.07       56.16      4.86 o 
   0   4   0      433.05      439.37     14.31 o 
   1   4   0       33.56       38.26      4.72 o 
   2   4   0    14775.44    15207.25    385.80 o 
   3   4   0       79.47      103.67      8.78 o 
   4   4   0       45.05       31.61      8.12 o 
   5   4   0      170.59      148.42     10.01 o 
   6   4   0     1089.38     1107.29     51.60 o 
   7   4   0        8.83       20.11      9.00 o 
   8   4   0       12.89       22.29     16.24 o 
 -10   5   0       88.00       71.46     20.63 o 
  -9   5   0      110.63      102.79     14.21 o 
  -8   5   0      478.14      469.04     19.15 o 
  -7   5   0      228.93      225.84     13.57 o 
  -6   5   0       80.02       93.22      8.65 o 
  -5   5   0       29.65       40.88      5.50 o 
  -4   5   0     2107.44     2206.94     43.81 o 
  -3   5   0     1165.36     1184.03     24.60 o 
  -2   5   0      257.00      248.33      7.48 o 
  -1   5   0     5616.77     5524.20    142.20 o 
   0   5   0      369.46      364.11     12.98 o 
   1   5   0      186.21      202.82      9.85 o 
   2   5   0     1021.37     1026.79     30.68 o 
   3   5   0     2433.43     2561.88     70.53 o 
   4   5   0       14.25       -1.53      8.52 o 
   5   5   0       11.26       21.43      7.72 o 
   6   5   0       13.48        6.57      8.21 o 
   7   5   0      123.20      107.75     16.30 o 
   8   5   0       10.29        3.33     15.97 o 
 -10   6   0       22.10        1.66     24.65 o 
  -9   6   0        8.16        4.05     11.42 o 
  -8   6   0        1.23       -5.20     11.35 o 
  -7   6   0      558.47      556.76     18.70 o 
  -6   6   0      510.36      526.80     16.21 o 
  -5   6   0       28.60       20.89      5.19 o 
  -4   6   0      761.00      828.13     19.24 o 
  -3   6   0        0.13        4.04      4.19 o 
  -2   6   0     1079.20     1100.57     23.23 o 
  -1   6   0     1143.53     1055.00     31.07 o 
   0   6   0     2732.42     2758.84     73.66 o 
   1   6   0       14.79       13.24      5.39 o 
   2   6   0        0.46       -6.06      6.19 o 
   3   6   0      192.25      201.09     14.17 o 
   4   6   0      250.56      239.95     15.57 o 
   5   6   0       85.32       93.11     10.11 o 
   6   6   0      241.53      223.34     23.32 o 
   7   6   0       36.54       45.45     14.81 o 
  -9   7   0        0.98       12.62     11.71 o 
  -8   7   0        2.02        9.68     10.15 o 
  -7   7   0       29.42       23.04      8.25 o 
  -6   7   0       15.18        5.70      9.12 o 
  -5   7   0      762.15      793.77     19.74 o 
  -4   7   0      288.29      276.75     10.00 o 
  -3   7   0      681.81      670.65     16.41 o 
  -2   7   0       12.98       12.58      4.13 o 
  -1   7   0      589.72      620.36     21.69 o 
   0   7   0      803.88      755.77     24.69 o 
   1   7   0      680.26      694.68     23.89 o 
   2   7   0       42.68       36.73      7.72 o 
   3   7   0      145.49      155.37     12.98 o 
   4   7   0        0.74       -6.46      8.25 o 
   5   7   0       23.38       26.43      9.45 o 
   6   7   0        9.28        6.80     10.84 o 
   7   7   0      126.50      151.00     15.15 o 
  -9   8   0        0.46        5.86     11.79 o 
  -8   8   0      148.71      174.12     13.18 o 
  -7   8   0       24.42       17.57      8.10 o 
  -6   8   0       20.19       18.31      7.23 o 
  -5   8   0      141.62      158.96      9.39 o 
  -4   8   0      283.64      307.41     11.57 o 
  -3   8   0     1554.57     1513.91     32.17 o 
  -2   8   0       53.21       55.92      5.92 o 
  -1   8   0      211.98      187.71     11.44 o 
   0   8   0      107.97      122.04     10.38 o 
   1   8   0       46.84       24.22      7.65 o 
   2   8   0        4.65       -6.99      8.38 o 
   3   8   0        0.58       -3.08      7.55 o 
   4   8   0      105.91      106.99     15.57 o 
   5   8   0       64.52       85.68     14.31 o 
   6   8   0        3.17        1.42     15.30 o 
  -8   9   0       27.49       40.24     14.67 o 
  -7   9   0       65.75       66.74      9.79 o 
  -6   9   0       36.46       48.94      8.23 o 
  -5   9   0      130.73      128.67      8.61 o 
  -4   9   0        0.52       -1.79      5.92 o 
  -3   9   0       17.98       27.50      6.25 o 
  -2   9   0      127.52      110.15      7.36 o 
  -1   9   0        1.90       -5.89      9.55 o 
   0   9   0        5.95       -6.24      8.58 o 
   1   9   0      314.15      338.45     14.55 o 
   2   9   0       15.92       -6.37      8.56 o 
   3   9   0        0.76       10.66     18.63 o 
   4   9   0        0.64      -13.81      9.28 o 
   5   9   0      137.81      137.99     14.57 o 
  -2  10   0        2.94        6.57      7.69 o 
  -1  10   0        3.45       -4.37      7.75 o 
   0  10   0      108.19       99.15     20.23 o 
   1  10   0      101.37       46.91     17.97 o 
   2  10   0        6.95        0.13     18.56 o 
   3  10   0        9.27      -16.44     17.50 o 
  -1  11   0       23.12       19.36     18.96 o 
   0  11   0        1.75      -13.44     19.30 o 
   1  11   0       36.87       65.88     20.83 o 
  -2 -11   1       46.07       55.83     21.36 o 
  -1 -11   1       10.85       33.40     20.83 o 
   0 -11   1       20.41       22.16     17.17 o 
   1 -11   1        0.52        4.33     16.77 o 
  -4 -10   1        3.22       -0.53     18.03 o 
  -3 -10   1       44.66       41.72     20.83 o 
  -2 -10   1      186.14      212.00     25.09 o 
  -1 -10   1      393.41      331.77     27.68 o 
   0 -10   1        6.03        7.59     16.77 o 
   1 -10   1      131.68      143.20     19.36 o 
   2 -10   1       26.77       24.09      9.85 o 
   3 -10   1        0.21        9.65      9.91 o 
   4 -10   1       13.66       13.91     10.45 o 
   5 -10   1       70.86       93.16     13.11 o 
   6 -10   1       41.01       39.26     11.38 o 
   7 -10   1      141.28      139.74     16.83 o 
  -5  -9   1        6.80        6.99     16.90 o 
  -4  -9   1        0.19       28.68     18.37 o 
  -3  -9   1        0.16        2.60     17.43 o 
  -2  -9   1      107.35      115.18     20.29 o 
  -1  -9   1       14.68       14.71     14.51 o 
   0  -9   1      149.85      144.66     19.03 o 
   1  -9   1        0.12        1.29      6.53 o 
   2  -9   1      627.81      697.83     25.65 o 
   3  -9   1       17.03       11.84      9.05 o 
   4  -9   1       86.49       85.97     11.44 o 
   5  -9   1       27.74       29.48     10.51 o 
   6  -9   1      197.13      190.31     17.17 o 
   7  -9   1      118.57      141.13     16.04 o 
   8  -9   1       13.49       31.07     14.44 o 
  -6  -8   1       29.92       20.13     11.29 o 
  -5  -8   1       97.85       92.66     11.27 o 
  -4  -8   1       12.09       21.28      8.68 o 
  -3  -8   1      229.42      229.68     12.87 o 
  -2  -8   1       33.51       32.51      7.63 o 
  -1  -8   1     1037.95     1066.58     33.04 o 
   0  -8   1       15.90        6.74      9.32 o 
   1  -8   1      164.02      141.38      9.26 o 
   2  -8   1       69.49       91.03      9.83 o 
   3  -8   1      373.72      431.11     13.23 o 
   4  -8   1      340.05      316.99     11.40 o 
   5  -8   1        0.55        5.23      5.57 o 
   6  -8   1      133.87      137.26     14.84 o 
   7  -8   1       26.97       27.48      9.19 o 
   8  -8   1       40.93       41.61     10.98 o 
  -7  -7   1        0.00        0.62     11.07 o 
  -6  -7   1      169.96      193.18     15.47 o 
  -5  -7   1       17.41        0.39      8.76 o 
  -4  -7   1      387.16      437.63     16.64 o 
  -3  -7   1       73.00       78.65      8.48 o 
  -2  -7   1     1072.54     1078.09     25.52 o 
  -1  -7   1      313.45      336.10     12.16 o 
   0  -7   1     1299.75     1365.51     29.66 o 
   1  -7   1       33.96       26.00      7.29 o 
   2  -7   1      110.88      114.92      5.71 o 
   3  -7   1       61.25       63.80      5.41 o 
   4  -7   1        3.18        0.59      5.36 o 
   5  -7   1      556.57      583.23     16.42 o 
   6  -7   1      428.11      438.37     19.16 o 
   7  -7   1      105.41      132.51     11.26 o 
   8  -7   1        1.17       -2.03     10.61 o 
   9  -7   1        2.08       -3.68     12.53 o 
  -8  -6   1       30.66       48.03     12.55 o 
  -7  -6   1      103.79      103.97     11.87 o 
  -6  -6   1       18.42        6.49      9.10 o 
  -5  -6   1      976.90      935.29     25.15 o 
  -4  -6   1      350.40      396.88     14.44 o 
  -3  -6   1      793.49      863.85     21.75 o 
  -2  -6   1      151.11      149.36      8.44 o 
  -1  -6   1      830.48      829.07     19.69 o 
   0  -6   1     1250.55     1280.11     27.08 o 
   1  -6   1      500.79      547.21     20.86 o 
   2  -6   1       84.15       75.94      4.15 o 
   3  -6   1      905.21      896.57     15.97 o 
   4  -6   1      279.84      292.58      9.76 o 
   5  -6   1      231.37      212.71     10.14 o 
   6  -6   1       63.42       61.50      7.71 o 
   7  -6   1     1298.35     1272.85     31.55 o 
   8  -6   1      105.66      116.45     13.26 o 
   9  -6   1      263.19      255.11     39.56 o 
  -8  -5   1      216.62      236.86     15.27 o 
  -7  -5   1       18.73       29.83     10.38 o 
  -6  -5   1      132.91      133.09     10.67 o 
  -5  -5   1     1234.14     1225.63     29.23 o 
  -4  -5   1      834.73      797.72     20.41 o 
  -3  -5   1     1831.34     1866.23     38.20 o 
  -2  -5   1       68.28       66.16      5.47 o 
  -1  -5   1      317.71      353.40     12.98 o 
   0  -5   1     1095.77     1097.79     23.06 o 
   1  -5   1      118.19      122.13      7.89 o 
   2  -5   1     1470.05     1459.98     23.69 o 
   3  -5   1      399.18      395.00      8.32 o 
   4  -5   1     4633.33     4788.75     96.42 o 
   5  -5   1      163.82      184.75     20.00 o 
   6  -5   1        2.50       -0.89      6.61 o 
   7  -5   1       14.70        9.05      8.53 o 
   8  -5   1      519.95      479.21     34.57 o 
   9  -5   1      221.62      177.97     15.69 o 
  10  -5   1        3.35       -5.59     18.23 o 
  -9  -4   1        0.50      -22.26     14.84 o 
  -8  -4   1      379.98      380.75     25.75 o 
  -7  -4   1      268.12      255.07     14.13 o 
  -6  -4   1      317.48      334.26     14.84 o 
  -5  -4   1       18.22       16.53      8.02 o 
  -4  -4   1      866.63      885.77     21.59 o 
  -3  -4   1     1140.68     1184.56     25.72 o 
  -2  -4   1      162.49      159.06      7.24 o 
  -1  -4   1     1422.84     1444.20     39.06 o 
   0  -4   1       54.24       70.70     14.14 o 
   1  -4   1     9100.40     8959.12    159.44 o 
   2  -4   1      681.95      724.56     12.50 o 
   3  -4   1     1705.10     1755.94     51.57 o 
   4  -4   1     1627.58     1731.63     35.42 o 
   5  -4   1     2613.54     2565.58     52.10 o 
   6  -4   1      341.53      364.88     14.94 o 
   7  -4   1        0.51       -4.68      7.98 o 
   8  -4   1       31.61       33.67     10.39 o 
   9  -4   1        7.57       -0.12     11.79 o 
  10  -4   1       63.04       59.62     19.10 o 
  -9  -3   1       34.17       40.66     16.30 o 
  -8  -3   1       81.28       77.59     16.77 o 
  -7  -3   1      935.02      898.28     24.11 o 
  -6  -3   1       91.10       81.65      8.65 o 
  -5  -3   1      455.73      450.73     14.56 o 
  -4  -3   1      570.23      514.29     14.26 o 
  -3  -3   1        4.42        8.10      3.80 o 
  -2  -3   1      419.70      444.63     14.97 o 
  -1  -3   1     1280.55     1338.95     26.01 o 
   0  -3   1    20982.63    18644.18    425.83 o 
   1  -3   1      584.55      581.69     12.11 o 
   2  -3   1    15904.92    14575.92    267.55 o 
   3  -3   1        1.18       14.48      9.45 o 
   4  -3   1      426.25      467.35     14.67 o 
   5  -3   1      681.76      664.09     18.54 o 
   6  -3   1        7.98        4.28      6.88 o 
   7  -3   1      789.96      801.27     27.02 o 
   8  -3   1      316.18      314.17     17.99 o 
   9  -3   1      271.58      290.32     24.49 o 
  10  -3   1        3.13        4.66     15.44 o 
  -9  -2   1       44.96       40.66     14.97 o 
  -8  -2   1       94.69      108.93     15.70 o 
  -7  -2   1       82.43       80.39      8.43 o 
  -6  -2   1      365.88      371.60     13.61 o 
  -5  -2   1       11.27       12.01      5.36 o 
  -4  -2   1     3061.50     3341.86     63.07 o 
  -3  -2   1     4709.76     4573.03     83.60 o 
  -2  -2   1     7496.40     7134.78    127.68 o 
  -1  -2   1     7179.06     7065.26    125.73 o 
   0  -2   1     1148.84     1235.40     23.00 o 
   1  -2   1     3001.11     3034.52     56.49 o 
   2  -2   1     2211.94     2227.28     42.63 o 
   3  -2   1     6129.69     6348.27    119.01 o 
   4  -2   1     3070.97     3365.97     67.77 o 
   5  -2   1     1795.18     1875.36     46.48 o 
   6  -2   1      150.93      171.37     13.24 o 
   7  -2   1       84.33       72.41     13.87 o 
   8  -2   1        9.31       -7.98     11.98 o 
   9  -2   1      869.86      829.10     36.46 o 
  10  -2   1        5.27        0.20     14.91 o 
 -10  -1   1       49.22       60.29     18.10 o 
  -9  -1   1      357.18      355.26     24.09 o 
  -8  -1   1        3.77       16.83     12.04 o 
  -7  -1   1       99.00      106.00     13.11 o 
  -6  -1   1     3231.70     3293.45     63.30 o 
  -5  -1   1      493.31      492.16     13.90 o 
  -4  -1   1      939.80      927.98     24.59 o 
  -3  -1   1     6707.66     6283.14    113.25 o 
  -2  -1   1    12734.35    11594.61    205.65 o 
  -1  -1   1    11843.83    10831.34    275.88 o 
   0  -1   1      699.16      755.70     20.36 o 
   1  -1   1      785.81      829.10     23.16 o 
   2  -1   1     4474.36     4271.95    249.29 o 
   3  -1   1     2868.49     2932.42     67.90 o 
   4  -1   1     2278.18     2443.90     56.89 o 
   5  -1   1     1338.39     1353.02    113.75 o 
   6  -1   1     2502.70     2613.78     76.26 o 
   7  -1   1     1004.87     1066.31     39.06 o 
   8  -1   1      223.36      242.34     20.16 o 
   9  -1   1      102.43       75.86     17.63 o 
 -10   0   1        6.11       42.12     16.90 o 
  -9   0   1      102.99      105.73     15.90 o 
  -8   0   1      222.04      231.36     19.23 o 
  -7   0   1      876.43      868.75     33.27 o 
  -6   0   1     5249.11     5394.74     99.46 o 
  -5   0   1     3579.23     3647.69     68.17 o 
  -4   0   1     4348.79     4098.71     75.25 o 
  -3   0   1     2339.02     2339.85     44.42 o 
  -2   0   1     1874.74     2017.31     53.76 o 
   0   0   1       72.61       74.59      2.46 o 
   1   0   1       21.82       28.55      3.13 o 
   2   0   1      436.75      403.65     10.78 o 
   3   0   1     8857.20     8287.43    161.69 o 
   4   0   1      508.67      524.34     21.09 o 
   5   0   1     1426.96     1455.71     45.65 o 
   6   0   1     1343.20     1343.06     44.32 o 
   7   0   1     1486.06     1540.88     50.70 o 
   8   0   1       88.93       78.58     14.84 o 
   9   0   1        0.79       -7.32     13.71 o 
 -10   1   1       14.74      -14.91     13.11 o 
  -9   1   1      429.38      514.69     28.68 o 
  -8   1   1      495.34      523.21     26.15 o 
  -7   1   1      594.91      605.52     27.02 o 
  -6   1   1       91.86       74.26     10.91 o 
  -5   1   1     7008.49     6727.86    121.66 o 
  -4   1   1      415.78      442.75     11.94 o 
  -3   1   1     5411.95     5077.56    229.40 o 
  -2   1   1      538.40      597.14     19.30 o 
   0   1   1       27.82       31.93      1.64 o 
   1   1   1     1284.83     1302.20     34.60 o 
   2   1   1     9261.24     8922.43    227.24 o 
   3   1   1      104.89       88.96      7.25 o 
   4   1   1     6974.51     6702.37    175.33 o 
   5   1   1      135.18      127.62     12.11 o 
   6   1   1     1317.82     1276.32     43.18 o 
   7   1   1      175.53      177.40     17.70 o 
   8   1   1      323.19      330.37     23.56 o 
   9   1   1        8.63       19.56     15.37 o 
 -10   2   1        4.88       20.16     15.10 o 
  -9   2   1       13.42       25.62     14.04 o 
  -8   2   1      833.74      840.14     34.47 o 
  -7   2   1      740.48      729.48     31.14 o 
  -6   2   1      799.47      796.82     30.81 o 
  -5   2   1        3.77        1.36      6.95 o 
  -4   2   1     2347.49     2348.11     46.86 o 
  -3   2   1      514.96      563.84     20.53 o 
  -2   2   1     2643.22     2793.16     54.10 o 
  -1   2   1     8583.23     8382.58    212.53 o 
   0   2   1     2187.89     2350.48     60.95 o 
   1   2   1     4510.71     4600.62    117.98 o 
   2   2   1     3171.68     3341.14     87.43 o 
   4   2   1     2426.86     2415.02     67.54 o 
   5   2   1     2944.98     2881.54     81.65 o 
   6   2   1     1035.38      970.96     36.93 o 
   7   2   1      299.19      294.71     22.96 o 
   8   2   1        4.36       11.64     14.57 o 
   9   2   1        5.27        9.32     15.70 o 
 -10   3   1       96.55       75.26     17.43 o 
  -9   3   1       69.93       73.19     16.90 o 
  -8   3   1      459.09      453.41     25.29 o 
  -7   3   1     1122.02     1106.61     28.76 o 
  -6   3   1      951.68      911.83     23.53 o 
  -5   3   1      439.21      497.67     21.19 o 
  -4   3   1     3741.36     3760.93    104.54 o 
  -3   3   1     1809.24     1838.69     38.49 o 
  -2   3   1      258.26      275.28      6.93 o 
  -1   3   1     1026.97      925.65     25.82 o 
   0   3   1     7727.88     7576.11    136.33 o 
   1   3   1     4016.39     4254.27    109.93 o 
   2   3   1     1743.35     1741.97     47.78 o 
   3   3   1      493.24      510.57     18.63 o 
   4   3   1     1084.47     1124.40     35.73 o 
   5   3   1     1006.99     1002.97     35.00 o 
   6   3   1      200.78      161.69     16.37 o 
   7   3   1        0.38       -5.72     13.44 o 
   8   3   1      346.51      304.22     25.55 o 
 -10   4   1      265.40      222.71     22.69 o 
  -9   4   1       46.69       18.50     15.50 o 
  -8   4   1        3.07        5.00     10.35 o 
  -7   4   1       38.00       36.54      8.15 o 
  -6   4   1      407.90      405.23     14.07 o 
  -5   4   1     1679.07     1806.69     37.51 o 
  -4   4   1     5107.87     5223.99     98.44 o 
  -3   4   1     2327.97     2303.10     44.49 o 
  -2   4   1     1536.06     1614.43     32.87 o 
  -1   4   1      693.63      738.53     21.96 o 
   0   4   1     2079.05     2108.34     56.16 o 
   1   4   1     1951.30     2025.56     54.70 o 
   2   4   1      754.87      703.33     23.29 o 
   3   4   1      326.52      364.78     16.04 o 
   4   4   1       22.92       20.69      8.32 o 
   5   4   1      482.15      446.69     22.82 o 
   6   4   1       10.27        7.39     11.71 o 
   7   4   1      211.50      229.31     14.33 o 
   8   4   1       38.42       58.02     19.63 o 
 -10   5   1       74.89       69.93     19.23 o 
  -9   5   1       25.43       14.25     10.74 o 
  -8   5   1      400.63      377.40     17.03 o 
  -7   5   1       95.19       97.11      9.73 o 
  -6   5   1      722.32      739.39     41.82 o 
  -5   5   1      104.04      101.98      6.85 o 
  -4   5   1        0.52        6.94      3.74 o 
  -3   5   1     5182.84     5086.39     95.45 o 
  -2   5   1      331.95      351.35     20.39 o 
  -1   5   1     4679.17     4501.87    116.91 o 
   0   5   1        0.11       -3.19      3.99 o 
   1   5   1       65.68       49.17      6.59 o 
   2   5   1       84.88       78.78      8.25 o 
   3   5   1        6.06       22.82      7.98 o 
   4   5   1      529.62      550.09     23.49 o 
   5   5   1       43.07       41.39     11.84 o 
   6   5   1      405.78      365.73     18.20 o 
   7   5   1       37.23       39.44     17.00 o 
 -10   6   1       26.81       31.07     20.03 o 
  -9   6   1        0.06        4.50     10.49 o 
  -8   6   1        2.24        7.15      9.22 o 
  -7   6   1       66.72       64.54     11.11 o 
  -6   6   1      817.40      837.99     21.47 o 
  -5   6   1      356.98      364.62     11.86 o 
  -4   6   1      418.61      412.08     11.62 o 
  -3   6   1        0.92        1.82      3.51 o 
  -2   6   1     1500.43     1477.46     30.09 o 
  -1   6   1       39.04       37.00      6.45 o 
   0   6   1       35.57       23.95      6.19 o 
   1   6   1      640.60      661.68     22.76 o 
   2   6   1      323.73      279.07     14.77 o 
   3   6   1      351.97      342.22     17.17 o 
   4   6   1       50.93       62.88     11.31 o 
   5   6   1      193.87      219.18     18.23 o 
   6   6   1       54.16       47.74     10.80 o 
   7   6   1      110.69      126.15     13.34 o 
  -9   7   1      219.85      253.97     42.65 o 
  -8   7   1       15.74       26.52      9.79 o 
  -7   7   1        0.24       -3.96      7.24 o 
  -6   7   1       39.41       51.59      6.58 o 
  -5   7   1      995.19      961.92     22.35 o 
  -4   7   1      253.85      243.92      9.55 o 
  -3   7   1      130.57      117.44      6.75 o 
  -2   7   1       43.37       59.48      5.22 o 
  -1   7   1       98.09       96.48      9.12 o 
   0   7   1       70.19       68.34      8.32 o 
   1   7   1      116.36      124.43     10.11 o 
   2   7   1      752.77      779.46     27.02 o 
   3   7   1      140.04      117.71     12.11 o 
   4   7   1      256.85      220.78     18.10 o 
   5   7   1       27.43       52.03     15.04 o 
   6   7   1       31.34       55.24     12.28 o 
  -9   8   1       29.62       37.73     19.10 o 
  -8   8   1      207.88      247.73     21.36 o 
  -7   8   1       56.86       66.59      8.77 o 
  -6   8   1       21.16       20.59      6.51 o 
  -5   8   1        0.69       -1.02      5.65 o 
  -4   8   1       41.78       26.41      5.78 o 
  -3   8   1        3.43        8.42      5.05 o 
  -2   8   1        7.11        4.18      8.28 o 
  -1   8   1      384.96      394.19     16.64 o 
   0   8   1      191.23      146.79     11.51 o 
   1   8   1       16.21       12.64      7.65 o 
   2   8   1      113.61      122.90     12.38 o 
   3   8   1      118.16      145.39     13.97 o 
   4   8   1      195.14      186.38     17.70 o 
   5   8   1       18.15       13.95     10.30 o 
  -8   9   1        8.34        7.59     14.97 o 
  -7   9   1       48.81       31.47     13.64 o 
  -6   9   1      166.44      170.08     14.64 o 
  -5   9   1       18.04       33.14     10.05 o 
  -4   9   1       34.12       38.39     10.25 o 
  -3   9   1        4.84        4.92      8.98 o 
  -2   9   1       38.40       50.24     10.38 o 
  -1   9   1      309.61      271.42     15.04 o 
   0   9   1       82.38      123.83     11.38 o 
   1   9   1      131.69      109.86     11.71 o 
   2   9   1        0.13        6.12     11.18 o 
   3   9   1       63.01       58.89     13.97 o 
   4   9   1        7.80       18.79     11.40 o 
  -7  10   1        7.11       -4.26     13.44 o 
  -6  10   1        6.23        6.65     12.31 o 
  -5  10   1       19.64        5.52     11.05 o 
  -4  10   1      106.42      111.39     13.51 o 
  -3  10   1        0.86        8.12     10.25 o 
  -2  10   1       33.08       29.74      8.85 o 
  -1  10   1        7.68        2.79      9.38 o 
   0  10   1      127.49      144.73     14.11 o 
   1  10   1        9.57        0.53     10.91 o 
   2  10   1       18.92       12.24     22.62 o 
   3  10   1       25.68       26.52     11.83 o 
  -1  11   1        5.56      -25.95     17.30 o 
   0  11   1        0.10      -10.58     19.10 o 
   1  11   1        5.09       -7.72     20.36 o 
  -2 -11   2       25.41       19.63     19.83 o 
  -1 -11   2       63.76       27.22     20.29 o 
   0 -11   2        8.70       37.99     18.90 o 
   2 -11   2       24.18       19.83     11.64 o 
   3 -11   2       65.20       62.28     13.24 o 
   4 -11   2      139.24      158.70     16.10 o 
   5 -11   2        7.32       17.57     11.58 o 
  -4 -10   2       55.10       44.98     21.69 o 
  -3 -10   2       20.80        1.20     19.43 o 
  -2 -10   2        0.02       -5.19     18.30 o 
  -1 -10   2        2.09       -6.92     14.84 o 
   0 -10   2      396.83      433.38     29.41 o 
   1 -10   2      122.52      169.75     18.50 o 
   2 -10   2        1.11        9.32      9.38 o 
   3 -10   2       12.88        5.72     10.38 o 
   4 -10   2        4.04        2.00     10.71 o 
   5 -10   2        1.47        1.86     10.25 o 
   6 -10   2       57.57       59.49     13.77 o 
  -5  -9   2        0.22      -11.78     18.23 o 
  -4  -9   2      115.90      173.21     23.22 o 
  -3  -9   2      487.23      475.17     32.07 o 
  -2  -9   2       95.10      129.55     20.49 o 
  -1  -9   2        0.07      -21.16     14.11 o 
   0  -9   2      151.46      177.33     19.16 o 
   1  -9   2       67.40       92.09     14.64 o 
   2  -9   2      308.62      336.56     18.56 o 
   3  -9   2      330.28      300.36     17.97 o 
   4  -9   2        2.14       -0.20      9.71 o 
   5  -9   2        1.03       -6.65      8.85 o 
   6  -9   2       15.28        4.13     11.51 o 
   7  -9   2      136.44      155.51     17.50 o 
  -6  -8   2       62.40       38.19     17.30 o 
  -5  -8   2        5.29        0.87     15.10 o 
  -4  -8   2       31.79        9.25     15.24 o 
  -3  -8   2      160.76      165.49     19.50 o 
  -2  -8   2      215.87      176.20     18.96 o 
  -1  -8   2      155.15      170.01     18.30 o 
   0  -8   2      133.45      152.78     16.50 o 
   1  -8   2        0.59        6.59      9.12 o 
   2  -8   2        5.92        4.00      5.68 o 
   3  -8   2       27.85       23.62      8.98 o 
   4  -8   2     2639.90     2647.52     77.25 o 
   5  -8   2      346.80      334.83     17.97 o 
   6  -8   2      105.28      109.46     12.91 o 
   7  -8   2        6.43       -9.25     12.58 o 
   8  -8   2       35.00       44.32     15.24 o 
  -7  -7   2        3.12       17.33     11.45 o 
  -6  -7   2      565.58      598.08     21.63 o 
  -5  -7   2       34.83       35.04     10.81 o 
  -4  -7   2       51.02       50.21      8.50 o 
  -3  -7   2      160.25      157.76     10.12 o 
  -2  -7   2      703.34      748.61     23.59 o 
  -1  -7   2       10.54       12.43      5.02 o 
   0  -7   2       93.09      103.88      6.78 o 
   1  -7   2     1820.24     1833.47     36.70 o 
   2  -7   2       15.87       18.64      3.86 o 
   3  -7   2       65.26       64.09      5.79 o 
   4  -7   2      883.15      889.94     21.36 o 
   5  -7   2      372.28      366.83     12.66 o 
   6  -7   2      464.79      484.29     27.85 o 
   7  -7   2      102.91      105.86     11.37 o 
   8  -7   2      192.00      218.43     16.47 o 
   9  -7   2        0.08       -5.52     12.62 o 
  -8  -6   2       89.84       87.05     13.12 o 
  -7  -6   2       90.18       74.90     11.35 o 
  -6  -6   2      125.62      102.30     10.88 o 
  -5  -6   2      304.86      304.17     14.18 o 
  -4  -6   2        0.21        3.15      6.55 o 
  -3  -6   2       31.21       30.56      6.55 o 
  -2  -6   2      895.09      894.58     21.12 o 
  -1  -6   2      101.54      121.96      7.59 o 
   0  -6   2      408.52      408.15     11.58 o 
   1  -6   2      484.28      488.70     12.46 o 
   2  -6   2     6699.60     6574.46     98.63 o 
   3  -6   2      998.68      983.74     21.58 o 
   4  -6   2      365.33      381.58     27.38 o 
   5  -6   2       34.59       30.22      8.85 o 
   6  -6   2       27.87       34.85      7.64 o 
   7  -6   2      265.87      259.07     20.59 o 
   8  -6   2      121.36      116.95     12.82 o 
   9  -6   2       73.51       51.17     17.30 o 
  -9  -5   2        5.66       19.96     17.57 o 
  -8  -5   2      226.27      206.51     14.46 o 
  -7  -5   2        7.00       -6.85      9.10 o 
  -6  -5   2      197.90      191.41     11.92 o 
  -5  -5   2      187.18      189.78     15.14 o 
  -4  -5   2        8.02        6.83      5.97 o 
  -3  -5   2      114.25      130.59      9.42 o 
  -2  -5   2     5190.62     5110.57     94.12 o 
  -1  -5   2     5261.63     5294.10     96.66 o 
   0  -5   2     1671.66     1696.47     32.98 o 
   1  -5   2      196.04      180.92      6.55 o 
   2  -5   2     2422.20     2426.85     37.64 o 
   3  -5   2      708.72      684.52     12.43 o 
   4  -5   2     1592.41     1538.17     32.19 o 
   5  -5   2      376.86      391.90     13.71 o 
   6  -5   2      161.95      180.51     11.14 o 
   7  -5   2       19.51       48.50      9.84 o 
   8  -5   2       30.17       19.80     10.54 o 
   9  -5   2      404.22      373.56     28.01 o 
  -9  -4   2      137.02      149.52     20.36 o 
  -8  -4   2       10.84        8.49      9.33 o 
  -7  -4   2      281.87      229.91     13.45 o 
  -6  -4   2      266.83      255.57     13.00 o 
  -5  -4   2      939.97      940.14     23.57 o 
  -4  -4   2     1291.39     1380.82     29.86 o 
  -3  -4   2      380.85      433.16     12.38 o 
  -2  -4   2      131.24      149.92      6.58 o 
  -1  -4   2     7941.43     7830.20    140.23 o 
   0  -4   2     3283.76     3283.11     59.96 o 
   1  -4   2     1138.30     1146.17     22.23 o 
   2  -4   2      263.43      273.68      6.07 o 
   3  -4   2     1028.90     1102.62     18.07 o 
   4  -4   2        6.00       16.04      8.45 o 
   5  -4   2      356.33      362.75     13.32 o 
   6  -4   2     2322.84     2178.49     47.50 o 
   7  -4   2        0.16      -12.62      8.42 o 
   8  -4   2      104.91      132.62     20.39 o 
   9  -4   2       52.02       51.89     13.13 o 
  -9  -3   2        1.38      -14.64     12.31 o 
  -8  -3   2      350.94      371.90     23.02 o 
  -7  -3   2      133.58      152.63     10.76 o 
  -6  -3   2      153.25      180.82     10.45 o 
  -5  -3   2        1.52        6.18     11.44 o 
  -4  -3   2     7456.15     6941.17    126.48 o 
  -3  -3   2     3042.76     3080.94     57.92 o 
  -2  -3   2      493.78      508.61     17.00 o 
  -1  -3   2      730.66      746.37     15.23 o 
   0  -3   2     7330.95     7212.94    128.27 o 
   1  -3   2     1411.32     1508.18     23.37 o 
   2  -3   2      527.52      559.40      9.84 o 
   3  -3   2    11452.35    11855.20    253.55 o 
   4  -3   2        3.11        1.76      4.22 o 
   5  -3   2      578.49      598.00     17.88 o 
   6  -3   2     1240.44     1128.11     29.08 o 
   7  -3   2     1209.64     1261.20     75.39 o 
   8  -3   2      366.43      335.26     26.75 o 
   9  -3   2      128.65      149.98     19.70 o 
 -10  -2   2        1.69       12.64     15.10 o 
  -9  -2   2      138.24      156.64     18.17 o 
  -8  -2   2        0.89       -1.33     11.38 o 
  -7  -2   2     1718.78     1751.53     47.81 o 
  -6  -2   2      556.22      568.68     16.62 o 
  -5  -2   2      422.77      408.58     12.97 o 
  -4  -2   2     1183.13     1362.43     28.44 o 
  -3  -2   2    19282.43    17967.08    318.44 o 
  -2  -2   2      117.25      136.01      5.24 o 
  -1  -2   2       68.13       85.22      7.65 o 
   0  -2   2     1658.50     1739.59     31.78 o 
   1  -2   2      665.04      688.77     11.26 o 
   2  -2   2     1449.70     1502.92     30.02 o 
   3  -2   2     4654.15     4586.10    146.36 o 
   4  -2   2     4081.03     3720.76     73.04 o 
   5  -2   2      269.85      233.64     11.95 o 
   6  -2   2      261.54      254.56     21.29 o 
   7  -2   2      110.67       92.67     14.81 o 
   8  -2   2      254.80      278.87     22.56 o 
   9  -2   2      182.25      202.28     20.23 o 
 -10  -1   2      151.70      150.32     18.96 o 
  -9  -1   2       38.72       46.78     14.44 o 
  -8  -1   2      477.31      510.43     25.35 o 
  -7  -1   2      232.53      248.93     17.90 o 
  -6  -1   2     4071.25     4286.66     80.50 o 
  -5  -1   2        9.04       13.98      8.82 o 
  -4  -1   2        3.27        3.50      4.46 o 
  -3  -1   2      198.77      189.74      6.69 o 
  -2  -1   2     1740.96     1790.38     33.54 o 
  -1  -1   2     9199.00     8743.94    162.23 o 
   0  -1   2     7922.51     7553.49    134.84 o 
   1  -1   2     7896.87     7471.23    138.06 o 
   2  -1   2      118.63      123.43      3.80 o 
   3  -1   2      332.23      383.86     11.67 o 
   4  -1   2     7377.10     7231.10    143.43 o 
   5  -1   2     1388.94     1375.80     32.40 o 
   6  -1   2     1403.61     1413.19     46.45 o 
   7  -1   2       18.79       24.09     11.78 o 
   8  -1   2       50.01       50.57     14.37 o 
   9  -1   2       46.00       55.63     15.97 o 
 -10   0   2        4.02       -2.06     13.31 o 
  -9   0   2      563.87      492.93     26.48 o 
  -8   0   2      300.95      321.92     20.96 o 
  -7   0   2      368.39      417.68     21.96 o 
  -6   0   2      582.08      585.93     15.75 o 
  -5   0   2     1219.52     1150.34     24.47 o 
  -4   0   2      661.68      593.57     13.94 o 
  -3   0   2     4338.73     4297.17     77.72 o 
  -2   0   2     5894.17     5889.07    104.90 o 
  -1   0   2      556.78      620.38     18.50 o 
   0   0   2      175.37      187.56      5.46 o 
   1   0   2    25014.55    20457.00    301.73 o 
   2   0   2     5161.27     5028.93     94.67 o 
   3   0   2     1264.64     1194.45     26.76 o 
   4   0   2       50.42       60.30      6.90 o 
   5   0   2     1561.53     1534.76     48.31 o 
   6   0   2      132.34      135.88     14.11 o 
   7   0   2      294.72      300.30     21.09 o 
   8   0   2      456.27      432.38     25.62 o 
   9   0   2       12.15       16.37     15.04 o 
 -10   1   2      111.96      122.57     17.50 o 
  -9   1   2      243.94      266.30     21.09 o 
  -8   1   2      220.70      194.03     16.90 o 
  -7   1   2        4.91      -13.47      8.98 o 
  -6   1   2      230.10      177.46     14.24 o 
  -5   1   2       83.95      100.28     11.51 o 
  -4   1   2      145.00      155.51     21.86 o 
  -3   1   2     3167.80     3146.96     57.02 o 
  -2   1   2    10995.23    10820.69    191.33 o 
  -1   1   2     3606.63     3731.13     95.42 o 
   0   1   2      164.13      188.67      7.85 o 
   1   1   2       22.75       22.85      3.73 o 
   2   1   2     6529.80     6306.52    161.89 o 
   3   1   2       12.64       21.63      5.46 o 
   4   1   2      517.96      500.25     20.29 o 
   5   1   2     1642.47     1578.21     49.64 o 
   6   1   2       48.83       16.70     11.78 o 
   7   1   2       59.18       70.33     14.51 o 
   8   1   2       27.36        8.52     14.44 o 
   9   1   2      513.39      524.34     30.48 o 
 -10   2   2       61.84       59.49     16.44 o 
  -9   2   2       63.19       53.76     14.57 o 
  -8   2   2       33.94       20.83     12.64 o 
  -7   2   2      100.47       93.42     12.64 o 
  -6   2   2      373.07      358.19     18.43 o 
  -5   2   2     2388.64     2372.65     76.62 o 
  -4   2   2     1734.23     1779.12     28.56 o 
  -3   2   2     1423.30     1516.96     24.03 o 
  -2   2   2     4815.84     5258.67     93.98 o 
  -1   2   2    96954.92    62637.20   4036.68 o 
   0   2   2     1008.97     1111.76     30.28 o 
   2   2   2       31.41       22.29      4.79 o 
   3   2   2      649.18      625.42     21.49 o 
   4   2   2       92.44       98.21     10.11 o 
   5   2   2     1429.70     1374.93     44.38 o 
   6   2   2      125.14      116.85     15.04 o 
   7   2   2       11.89       -9.58     14.11 o 
   8   2   2       70.57       69.14     17.30 o 
 -10   3   2      104.62      114.65     18.10 o 
  -9   3   2        2.17      -13.77     13.24 o 
  -8   3   2      470.17      419.54     23.82 o 
  -7   3   2       49.99       78.65     11.91 o 
  -6   3   2     1052.06     1097.62     26.74 o 
  -5   3   2      217.22      216.17     10.21 o 
  -4   3   2     4284.89     4234.57     68.57 o 
  -3   3   2        1.62        1.60      1.90 o 
  -2   3   2       92.31       95.14      3.37 o 
  -1   3   2      236.94      241.68      9.38 o 
   0   3   2      972.43      940.75     26.82 o 
   1   3   2     1976.17     2083.79     56.03 o 
   2   3   2     1012.17     1061.52     31.41 o 
   3   3   2     2013.96     1975.39     55.56 o 
   4   3   2        2.45       15.10      8.05 o 
   5   3   2       66.78       52.83     11.51 o 
   6   3   2      585.22      532.59     27.02 o 
   7   3   2      323.25      342.22     24.82 o 
   8   3   2       57.65       91.23     19.16 o 
 -10   4   2       85.17       58.95     17.57 o 
  -9   4   2      621.27      618.43     32.21 o 
  -8   4   2       51.97       38.59     12.31 o 
  -7   4   2      981.16      966.66     54.70 o 
  -6   4   2      275.47      281.14     15.94 o 
  -5   4   2      861.27      861.81     20.37 o 
  -4   4   2      645.14      613.54     14.72 o 
  -3   4   2     4143.86     4115.80     77.39 o 
  -2   4   2        9.85        9.92      2.73 o 
  -1   4   2      281.07      265.36     10.91 o 
   0   4   2       88.29       89.50      7.12 o 
   1   4   2        0.95        0.47      4.39 o 
   2   4   2      452.32      440.83     16.90 o 
   3   4   2     2688.77     2796.30     76.92 o 
   4   4   2      788.51      832.49     29.81 o 
   5   4   2      138.61      151.71     14.97 o 
   6   4   2        7.77       31.81     13.91 o 
   7   4   2      243.11      314.27     26.22 o 
 -10   5   2        9.68      -11.18     15.84 o 
  -9   5   2       95.05      104.67     18.56 o 
  -8   5   2      227.84      239.53     16.80 o 
  -7   5   2      539.42      492.96     21.76 o 
  -6   5   2      647.82      628.89     27.61 o 
  -5   5   2       90.99       90.29      6.46 o 
  -4   5   2        2.88        0.57      5.92 o 
  -3   5   2       13.50        4.83      3.07 o 
  -2   5   2       10.72        7.14      2.75 o 
  -1   5   2     1122.51     1082.22     31.81 o 
   0   5   2     3493.21     3438.02     90.89 o 
   1   5   2      426.31      437.11     16.77 o 
   2   5   2        1.56       -8.48      5.66 o 
   3   5   2        0.87       11.31      8.12 o 
   4   5   2     1100.97     1094.93     37.00 o 
   5   5   2       17.77        7.79     11.25 o 
   6   5   2       14.31       13.11     14.31 o 
   7   5   2       42.45       38.39     11.73 o 
 -10   6   2       32.34       20.36     19.56 o 
  -9   6   2        5.62       11.63     10.82 o 
  -8   6   2       76.50       62.56     10.14 o 
  -7   6   2       38.27       37.70      7.83 o 
  -6   6   2      371.34      369.01     16.40 o 
  -5   6   2       12.84       10.15      4.75 o 
  -4   6   2      219.14      212.54      8.14 o 
  -3   6   2      286.97      278.76      8.81 o 
  -2   6   2        8.17       20.41      3.57 o 
  -1   6   2      254.65      268.42     13.18 o 
   0   6   2      194.12      219.52     11.78 o 
   1   6   2     3810.41     3686.68     98.48 o 
   2   6   2       25.60       15.10      7.52 o 
   3   6   2        1.11        9.05      8.92 o 
   4   6   2        1.31       -0.13      9.78 o 
   5   6   2      201.63      218.25     18.37 o 
   6   6   2        2.60       -3.46     15.70 o 
   7   6   2        3.09        1.06     15.70 o 
  -9   7   2       99.64      118.44     18.96 o 
  -8   7   2        0.90       14.57     12.84 o 
  -7   7   2        2.00       15.77     10.38 o 
  -6   7   2       22.28       20.66      6.13 o 
  -5   7   2      181.17      163.71      8.81 o 
  -4   7   2      549.61      562.71     14.72 o 
  -3   7   2       46.14       52.84      5.11 o 
  -2   7   2     1499.29     1416.92     41.85 o 
  -1   7   2       15.31       13.47      4.92 o 
   0   7   2       35.15       50.04      7.85 o 
   1   7   2       95.53       72.80      9.78 o 
   2   7   2      249.82      264.37     16.24 o 
   3   7   2       39.97       38.33     10.71 o 
   4   7   2       34.05       32.01     11.84 o 
   5   7   2       46.52       52.37     16.37 o 
   6   7   2       10.01        1.00     11.02 o 
  -9   8   2        0.11       18.70     15.30 o 
  -8   8   2       76.81       79.92     16.44 o 
  -7   8   2      161.05      187.91     16.30 o 
  -6   8   2        9.77        6.92     10.38 o 
  -5   8   2      169.65      171.48     14.04 o 
  -4   8   2        7.21       -1.73      8.25 o 
  -3   8   2      310.08      335.90     16.97 o 
  -2   8   2      135.49      106.53     10.51 o 
  -1   8   2      259.52      246.67     13.77 o 
   0   8   2       14.74        0.73      8.12 o 
   1   8   2       25.03       44.72     10.05 o 
   2   8   2        5.12        3.99      9.05 o 
   3   8   2       22.94        7.92     12.11 o 
   4   8   2       27.16       50.70     13.71 o 
   5   8   2       56.48       69.67     16.50 o 
  -8   9   2        3.00        6.45     13.24 o 
  -7   9   2        0.00       -4.59     11.25 o 
  -6   9   2      139.89      148.78     14.51 o 
  -5   9   2       68.14       61.42     11.98 o 
  -4   9   2       66.52       79.38     11.84 o 
  -3   9   2        6.63        0.87      9.05 o 
  -2   9   2       73.50       73.46     10.58 o 
  -1   9   2       60.26       48.71      9.38 o 
   0   9   2       14.97        6.85      9.38 o 
   1   9   2       24.36       34.20     10.18 o 
   2   9   2       49.56       84.11     14.11 o 
   3   9   2        6.80      -15.70     11.71 o 
   4   9   2        0.10        0.20     13.37 o 
  -7  10   2        0.10        4.46     12.31 o 
  -6  10   2       10.30        9.91     12.78 o 
  -5  10   2       45.10       36.80     11.25 o 
  -4  10   2      166.04      159.90     15.37 o 
  -3  10   2        0.42        9.78      9.91 o 
  -2  10   2       46.91       36.73      9.52 o 
  -1  10   2       27.00       24.82     10.51 o 
   0  10   2        0.64       -1.20      9.85 o 
   1  10   2        2.10      -15.04     10.25 o 
   2  10   2        0.11       -4.06     12.84 o 
  -6  11   2       14.84       18.56     12.44 o 
  -5  11   2        6.36        8.92     12.98 o 
  -4  11   2        1.46       -2.26     11.11 o 
  -3  11   2        2.23       -4.02      7.58 o 
  -2  11   2        3.05       15.44     10.91 o 
  -1  11   2        5.86       21.83     10.91 o 
   0  11   2       56.55       57.69     13.44 o 
  -2 -11   3        0.91      -24.89     17.70 o 
  -1 -11   3       39.49       67.61     19.70 o 
   0 -11   3        1.83       -4.79     17.03 o 
   1 -11   3        9.32       -0.93     11.38 o 
   2 -11   3       52.15       50.30     13.51 o 
   3 -11   3        6.84        9.98     11.11 o 
   4 -11   3       34.38       44.65     14.04 o 
   5 -11   3        4.51       10.38     12.51 o 
  -4 -10   3      104.85      116.31     23.89 o 
  -3 -10   3        4.84        3.73     17.83 o 
  -2 -10   3       25.42       -4.52     16.70 o 
  -1 -10   3        1.21       20.63     16.97 o 
   0 -10   3        2.02      -13.37     14.24 o 
   1 -10   3      137.33      134.61     16.44 o 
   2 -10   3       64.11       78.32     12.98 o 
   3 -10   3       93.33      104.73     14.11 o 
   4 -10   3       18.74       15.77     10.91 o 
   5 -10   3       51.63       57.96     12.64 o 
   6 -10   3      206.61      218.85     18.76 o 
  -5  -9   3      171.77      164.82     22.42 o 
  -4  -9   3        0.35       -7.92     16.50 o 
  -3  -9   3       49.86       74.06     18.76 o 
  -2  -9   3       63.06       92.62     17.90 o 
  -1  -9   3      223.63      218.32     21.29 o 
   0  -9   3       87.65       96.35     15.70 o 
   1  -9   3       29.70       20.36     11.11 o 
   2  -9   3      162.69      150.78     13.04 o 
   3  -9   3      918.09      999.31     35.80 o 
   4  -9   3       19.30       21.23     10.05 o 
   5  -9   3       76.91       89.63     12.64 o 
   6  -9   3       12.50       24.75     12.84 o 
   7  -9   3      110.86      112.19     17.17 o 
  -6  -8   3        8.44       -1.40     15.70 o 
  -5  -8   3        1.61       10.78     17.10 o 
  -4  -8   3      283.12      306.55     25.15 o 
  -3  -8   3      357.00      366.97     27.55 o 
  -2  -8   3     1922.10     2026.36     65.28 o 
  -1  -8   3       68.05       64.94     14.71 o 
   0  -8   3     1142.88     1137.11     39.13 o 
   1  -8   3      364.35      389.46     20.36 o 
   2  -8   3        6.01        9.45      8.05 o 
   3  -8   3       16.89        7.52      8.18 o 
   4  -8   3      161.34      184.12     15.77 o 
   5  -8   3       66.03       70.07     11.31 o 
   6  -8   3      367.71      367.30     22.22 o 
   7  -8   3      183.82      172.74     18.43 o 
   8  -8   3        3.95        7.25     15.37 o 
  -7  -7   3      185.81      178.20     20.83 o 
  -6  -7   3        4.53        4.33     14.77 o 
  -5  -7   3       87.99      100.21     17.17 o 
  -4  -7   3       33.50       62.02     14.84 o 
  -3  -7   3      650.72      636.46     30.14 o 
  -2  -7   3      271.27      274.95     20.16 o 
  -1  -7   3     1150.07     1191.54     41.32 o 
   0  -7   3        1.20        0.40      8.12 o 
   1  -7   3     2376.10     2356.80     65.21 o 
   2  -7   3       29.03       33.92      5.66 o 
   3  -7   3      188.32      200.62     13.51 o 
   4  -7   3      190.86      196.76     13.84 o 
   5  -7   3      234.73      231.43     15.70 o 
   6  -7   3      429.32      412.22     22.62 o 
   7  -7   3        3.35       24.15     14.17 o 
   8  -7   3      315.30      311.68     24.69 o 
  -8  -6   3       51.71       86.49     12.22 o 
  -7  -6   3        2.81       -8.91      9.91 o 
  -6  -6   3      334.40      322.78     32.74 o 
  -5  -6   3       53.23       52.29      8.67 o 
  -4  -6   3     1501.44     1469.10     32.80 o 
  -3  -6   3      180.91      195.13     15.70 o 
  -2  -6   3     3343.62     3434.03     65.31 o 
  -1  -6   3      255.00      260.74      8.85 o 
   0  -6   3      554.13      590.20     14.04 o 
   1  -6   3      248.73      255.95      8.20 o 
   2  -6   3      284.73      283.28      7.32 o 
   3  -6   3     2135.57     2150.07     42.85 o 
   4  -6   3      175.01      184.87     13.81 o 
   5  -6   3     1015.84      999.19     48.74 o 
   6  -6   3      199.06      189.76     11.74 o 
   7  -6   3      108.91      101.18     11.45 o 
   8  -6   3      676.42      617.66     35.90 o 
   9  -6   3      110.60      117.86     24.59 o 
  -9  -5   3       29.54        8.85     16.10 o 
  -8  -5   3       22.08       37.98     20.03 o 
  -7  -5   3      791.91      858.34     24.93 o 
  -6  -5   3        0.07       -9.75     17.43 o 
  -5  -5   3      750.70      738.20     21.00 o 
  -4  -5   3      257.15      251.32     11.50 o 
  -3  -5   3     3359.61     3425.75     89.30 o 
  -2  -5   3      194.16      181.85      7.63 o 
  -1  -5   3     1092.37     1039.18     21.63 o 
   0  -5   3      127.32      119.74      5.30 o 
   1  -5   3     1108.40     1137.51     22.54 o 
   2  -5   3       55.41       70.04      3.52 o 
   3  -5   3      149.06      166.16      7.60 o 
   4  -5   3     1004.27     1005.73     23.12 o 
   5  -5   3     1872.68     1880.15     40.39 o 
   6  -5   3      359.62      382.41     16.80 o 
   7  -5   3       48.91       49.51     14.07 o 
   8  -5   3        9.92       -9.29     10.86 o 
   9  -5   3      172.37      191.48     16.27 o 
  -9  -4   3        0.22       13.57     13.84 o 
  -8  -4   3      144.21      135.73     23.42 o 
  -7  -4   3      288.34      332.49     15.06 o 
  -6  -4   3     2549.94     2609.91     60.78 o 
  -5  -4   3      406.33      381.67     14.30 o 
  -4  -4   3     1532.15     1484.25     31.67 o 
  -3  -4   3      106.07       97.15      6.22 o 
  -2  -4   3     1363.59     1371.11     27.49 o 
  -1  -4   3     2096.78     2245.59     42.03 o 
   0  -4   3     5562.20     5961.71    106.73 o 
   1  -4   3     1362.74     1418.64     22.50 o 
   2  -4   3     3846.66     3823.42     57.63 o 
   3  -4   3     2266.49     2319.31     36.01 o 
   4  -4   3     1071.87     1120.94     36.46 o 
   5  -4   3       77.73       74.11      7.80 o 
   6  -4   3     2827.33     2625.51    123.30 o 
   7  -4   3      169.25      142.57     14.81 o 
   8  -4   3      466.36      385.32     46.11 o 
   9  -4   3       17.07       17.02     17.63 o 
 -10  -3   3       55.50       46.31     17.43 o 
  -9  -3   3      414.33      458.13     27.88 o 
  -8  -3   3        0.77       -0.25     15.37 o 
  -7  -3   3       35.92       36.75      8.02 o 
  -6  -3   3     1287.69     1310.61     29.78 o 
  -5  -3   3     1461.01     1465.80     31.52 o 
  -4  -3   3     1130.08     1109.69     35.70 o 
  -3  -3   3      847.78      869.53     19.39 o 
  -2  -3   3     1206.74     1248.00     24.81 o 
  -1  -3   3     5172.67     5190.57     93.16 o 
   0  -3   3     1806.68     1947.75     35.82 o 
   1  -3   3     3650.70     3712.31     55.59 o 
   2  -3   3      258.53      273.28      7.72 o 
   3  -3   3     7276.64     7014.54    104.80 o 
   4  -3   3        9.17        3.38      6.35 o 
   5  -3   3        5.73       -3.08      5.89 o 
   6  -3   3       82.86       89.99     10.03 o 
   7  -3   3      321.32      317.06     31.94 o 
   8  -3   3      379.20      347.18     19.68 o 
   9  -3   3       14.89        1.33     14.84 o 
 -10  -2   3        0.23      -12.64     13.97 o 
  -9  -2   3      477.35      550.36     28.01 o 
  -8  -2   3      358.42      396.38     22.69 o 
  -7  -2   3      316.90      271.16     12.46 o 
  -6  -2   3       87.76       96.98      7.94 o 
  -5  -2   3      329.81      332.73     17.43 o 
  -4  -2   3      585.19      572.28     24.65 o 
  -3  -2   3       35.54       41.95      4.01 o 
  -2  -2   3     7915.17     7448.69    139.97 o 
  -1  -2   3     1060.88     1177.02     22.55 o 
   0  -2   3    15569.89    14365.61    256.15 o 
   1  -2   3     3149.76     3183.23     48.18 o 
   2  -2   3     4284.72     4265.75    154.88 o 
   3  -2   3     2000.00     2173.50     34.39 o 
   4  -2   3     3175.03     3112.45     62.16 o 
   5  -2   3      845.34      907.97     24.36 o 
   6  -2   3       34.35       21.00      8.67 o 
   7  -2   3      193.91      216.22     13.94 o 
   8  -2   3        6.29       -4.86     14.57 o 
   9  -2   3       84.80      136.81     20.10 o 
 -10  -1   3        7.72       26.42     15.64 o 
  -9  -1   3        6.38       14.11     13.64 o 
  -8  -1   3      476.86      532.92     25.68 o 
  -7  -1   3       25.26       20.81     10.75 o 
  -6  -1   3       24.93       19.21      5.54 o 
  -5  -1   3     2697.54     2324.80     45.37 o 
  -4  -1   3       26.69       27.80      4.26 o 
  -3  -1   3     1262.86     1278.35     25.24 o 
  -2  -1   3     2230.94     2373.14     43.62 o 
  -1  -1   3    21750.02    19656.26    461.83 o 
   0  -1   3      314.97      308.06      5.65 o 
   1  -1   3    10411.13     9452.64    139.62 o 
   2  -1   3     1033.64     1129.20     18.64 o 
   3  -1   3      945.48      929.61     19.94 o 
   4  -1   3        8.59        9.21     11.78 o 
   5  -1   3      334.53      340.35     33.10 o 
   6  -1   3      799.09      854.35     25.23 o 
   7  -1   3      976.73      994.18     38.66 o 
   8  -1   3      377.99      457.07     26.95 o 
   9  -1   3        0.17        7.79     15.30 o 
 -10   0   3        0.90       -9.58     13.31 o 
  -9   0   3       24.37       33.60     13.04 o 
  -8   0   3      430.26      421.27     24.22 o 
  -7   0   3        8.39       10.85      9.32 o 
  -6   0   3       13.39       19.00      4.99 o 
  -5   0   3     3483.57     3591.06     66.96 o 
  -4   0   3     8948.21     9032.62    161.41 o 
  -3   0   3     4649.57     4752.62    120.54 o 
  -2   0   3     4670.81     4824.17    112.65 o 
  -1   0   3      344.01      361.86      7.68 o 
   0   0   3     3138.78     3164.88     47.41 o 
   1   0   3      548.03      553.57     10.07 o 
   2   0   3     1960.39     2143.29     33.75 o 
   3   0   3     3217.54     3166.46     62.63 o 
   4   0   3     1914.19     1871.27     41.05 o 
   5   0   3      447.00      467.91     23.29 o 
   6   0   3      290.96      303.03     20.23 o 
   7   0   3       30.52       36.53     13.31 o 
   8   0   3      947.41      930.64     38.86 o 
   9   0   3        5.94        2.79     15.84 o 
 -10   1   3      118.76      114.58     17.63 o 
  -9   1   3       14.85       19.70     12.91 o 
  -8   1   3       34.29       27.75     11.44 o 
  -7   1   3     3155.93     3069.32     87.43 o 
  -6   1   3      149.76      132.99      7.65 o 
  -5   1   3      388.66      405.23     11.20 o 
  -4   1   3     3267.39     3266.56     59.94 o 
  -3   1   3     6295.08     6468.46    115.45 o 
  -2   1   3     6252.41     6517.69    143.93 o 
  -1   1   3      577.93      618.68     12.63 o 
   0   1   3       18.56       12.84      2.00 o 
   1   1   3     3715.89     3583.80    155.51 o 
   2   1   3      241.75      252.19     10.98 o 
   3   1   3     3435.37     3536.83     94.49 o 
   4   1   3      685.76      696.95     25.68 o 
   5   1   3     2111.21     2114.86     63.88 o 
   6   1   3      553.07      531.13     27.55 o 
   7   1   3      179.12      224.57     21.09 o 
   8   1   3       19.16       26.35     17.17 o 
 -10   2   3      253.48      222.31     20.63 o 
  -9   2   3       91.05       78.38     14.91 o 
  -8   2   3      581.27      586.82     27.61 o 
  -7   2   3     3010.10     2849.27     81.51 o 
  -6   2   3     1692.22     1678.69     50.24 o 
  -5   2   3     2060.78     2074.33     77.49 o 
  -4   2   3      168.19      195.14      7.32 o 
  -3   2   3      133.87      129.35      5.25 o 
  -2   2   3      133.98      152.84      6.85 o 
  -1   2   3     1450.14     1665.64     31.38 o 
   0   2   3     2057.87     1992.79     40.46 o 
   1   2   3      473.49      475.70     15.97 o 
   2   2   3     5618.03     5710.78    147.99 o 
   3   2   3      348.22      366.17     15.90 o 
   4   2   3     1373.16     1447.99     44.58 o 
   5   2   3      426.73      377.09     20.69 o 
   6   2   3      852.62      885.59     36.73 o 
   7   2   3      138.93      138.74     18.23 o 
   8   2   3        4.49        7.39     17.63 o 
 -10   3   3      159.40      115.98     18.17 o 
  -9   3   3      236.79      189.77     19.36 o 
  -8   3   3      154.62      119.51     14.77 o 
  -7   3   3        2.14        9.58      9.45 o 
  -6   3   3     1879.47     2019.77     58.69 o 
  -5   3   3       72.07       81.33      4.57 o 
  -4   3   3      955.38      954.42     17.07 o 
  -3   3   3      189.90      178.34      5.28 o 
  -2   3   3        0.05       -1.20      2.51 o 
  -1   3   3       13.28       16.89      3.01 o 
   0   3   3      368.95      378.82     13.51 o 
   2   3   3        6.66        6.19      5.92 o 
   3   3   3     2189.28     2170.82     61.15 o 
   4   3   3       17.66        6.19      8.72 o 
   5   3   3      844.94      819.78     32.07 o 
   6   3   3        0.97       11.78     14.24 o 
   7   3   3       41.60       59.95     16.77 o 
 -10   4   3        1.29      -21.46     14.31 o 
  -9   4   3      133.48      138.01     17.43 o 
  -8   4   3       74.51       57.03     13.04 o 
  -7   4   3      293.26      276.81     17.77 o 
  -6   4   3      206.31      232.51     17.13 o 
  -5   4   3       93.63       90.27      6.49 o 
  -4   4   3      548.06      596.41     15.34 o 
  -3   4   3     1234.05     1343.81     23.51 o 
  -2   4   3     6898.00     6874.26    127.35 o 
  -1   4   3      939.62      928.91     27.75 o 
   0   4   3     1430.33     1377.59     38.99 o 
   1   4   3      638.94      646.57     21.63 o 
   2   4   3     1097.30     1149.22     35.13 o 
   3   4   3      465.26      494.86     20.83 o 
   4   4   3      612.15      675.92     26.82 o 
   5   4   3      619.22      590.81     27.48 o 
   6   4   3      133.03      132.68     18.83 o 
   7   4   3       32.56       21.09     17.10 o 
 -10   5   3        4.31      -17.10     15.44 o 
  -9   5   3       55.53       19.76     14.77 o 
  -8   5   3      205.33      216.57     13.61 o 
  -7   5   3      322.39      328.73     14.20 o 
  -6   5   3       22.87       18.91      6.10 o 
  -5   5   3     1474.55     1473.70     67.31 o 
  -4   5   3      542.50      537.45     18.37 o 
  -3   5   3        6.76        7.19      4.92 o 
  -2   5   3       85.85       67.38      4.24 o 
  -1   5   3     1646.31     1689.40     47.58 o 
   0   5   3      604.13      612.31     20.83 o 
   1   5   3        8.05       15.24      6.25 o 
   2   5   3        8.32        2.93      6.85 o 
   3   5   3      546.03      554.02     23.02 o 
   4   5   3      130.41      126.96     14.64 o 
   5   5   3      186.99      237.35     19.90 o 
   6   5   3        0.36       -8.78     14.97 o 
 -10   6   3       60.13       66.41     18.90 o 
  -9   6   3        0.16       -2.66     13.97 o 
  -8   6   3      104.69       98.41     14.91 o 
  -7   6   3       52.31       43.12     11.98 o 
  -6   6   3      646.54      684.70     26.28 o 
  -5   6   3     1476.52     1457.37     44.05 o 
  -4   6   3      694.39      675.65     23.75 o 
  -3   6   3      377.37      365.04     16.30 o 
  -2   6   3       84.31       67.01      7.92 o 
  -1   6   3      194.04      184.71      8.32 o 
   0   6   3      114.48      104.67      9.58 o 
   1   6   3       37.90       29.41      8.25 o 
   2   6   3        2.89        2.79      7.72 o 
   3   6   3       63.71       73.99     11.38 o 
   4   6   3      124.98      128.29     15.50 o 
   5   6   3        4.85        2.53     13.24 o 
   6   6   3      130.39      163.96     21.03 o 
  -9   7   3       74.78       84.44     17.90 o 
  -8   7   3       35.85       34.60     12.78 o 
  -7   7   3      146.23      152.11     15.44 o 
  -6   7   3       54.98       52.17     10.31 o 
  -5   7   3       12.33        6.32      7.98 o 
  -4   7   3      489.97      451.41     19.36 o 
  -3   7   3       17.91       21.29      8.12 o 
  -2   7   3      483.82      471.71     19.56 o 
  -1   7   3      143.67      154.97     11.31 o 
   0   7   3        1.81        2.93      6.99 o 
   1   7   3       30.74       16.64      8.78 o 
   2   7   3        1.09        2.00      9.45 o 
   3   7   3      167.58      184.78     15.70 o 
   4   7   3        9.48        1.40     13.18 o 
   5   7   3       51.32       46.64     16.04 o 
  -9   8   3        1.22        5.32     16.44 o 
  -8   8   3        6.90        0.60     13.64 o 
  -7   8   3      100.46      111.52     14.17 o 
  -6   8   3       27.77        8.58      9.32 o 
  -5   8   3       66.80       77.99     10.98 o 
  -4   8   3       13.55       25.09      8.65 o 
  -3   8   3      126.90      115.51     11.05 o 
  -2   8   3       41.14       41.39      9.18 o 
  -1   8   3        0.32        2.93      7.65 o 
   0   8   3      250.30      288.92     16.70 o 
   1   8   3       42.46       30.01      9.52 o 
   2   8   3       28.16       29.54     11.31 o 
   3   8   3        5.01       -4.26     11.78 o 
   4   8   3       44.38       83.24     15.64 o 
  -8   9   3        0.29       -0.13     14.57 o 
  -7   9   3        1.33        9.98     11.18 o 
  -6   9   3       85.78       80.38     13.71 o 
  -5   9   3       83.23       72.00     11.64 o 
  -4   9   3        0.20        1.33     10.11 o 
  -3   9   3       31.48       48.18     11.31 o 
  -2   9   3       10.06        4.66      7.98 o 
  -1   9   3       11.74       11.71      8.72 o 
   0   9   3       10.92       12.64      9.38 o 
   1   9   3       96.35      122.70     14.11 o 
   2   9   3       10.88        0.27     12.31 o 
   3   9   3       16.78       18.70     14.64 o 
  -7  10   3        1.44      -13.18     12.24 o 
  -6  10   3        5.29        9.85     11.51 o 
  -5  10   3        0.16       -0.67     10.71 o 
  -4  10   3        2.41       -7.19     10.05 o 
  -3  10   3        1.07       -8.78     11.05 o 
  -2  10   3       48.50       43.25     10.31 o 
  -1  10   3       23.03       25.49     10.25 o 
   0  10   3        0.02       -5.86     10.31 o 
   1  10   3        3.51        8.32     12.31 o 
   2  10   3       20.54       35.73     14.77 o 
  -5  11   3        2.04        7.65     13.31 o 
  -4  11   3        1.57      -10.05     12.58 o 
  -3  11   3       14.87        5.59     10.05 o 
  -2  11   3       29.20       23.69     11.38 o 
  -1  11   3        4.02       -3.39     10.45 o 
  -2 -11   4        3.18       11.25     18.90 o 
  -1 -11   4        9.73       15.10     17.23 o 
   0 -11   4      260.37      260.04     23.69 o 
   1 -11   4        0.63        1.53     12.44 o 
   2 -11   4       41.73       18.56     13.37 o 
   3 -11   4        9.06       14.37     13.57 o 
   4 -11   4       23.78       32.47     14.64 o 
  -4 -10   4       12.98        3.86     20.69 o 
  -3 -10   4      143.06      131.68     23.75 o 
  -2 -10   4        0.12       25.15     17.43 o 
  -1 -10   4        6.08       -7.85     15.70 o 
   0 -10   4       13.77       16.37     14.24 o 
   1 -10   4      832.26      796.22     31.21 o 
   2 -10   4       88.91      110.72     13.91 o 
   3 -10   4       47.50       50.24     12.38 o 
   4 -10   4       32.51       16.37     11.98 o 
   5 -10   4        6.22       10.51     13.31 o 
   6 -10   4       13.40       14.44     14.71 o 
  -5  -9   4        5.20      -15.77     19.50 o 
  -4  -9   4        5.72       11.98     17.30 o 
  -3  -9   4      214.60      215.46     23.02 o 
  -2  -9   4      589.87      631.60     32.87 o 
  -1  -9   4        3.04       17.70     14.57 o 
   0  -9   4       17.46       26.55     11.71 o 
   1  -9   4       84.07      100.10     22.32 o 
   2  -9   4      254.31      263.23     18.70 o 
   3  -9   4      465.34      516.42     24.75 o 
   4  -9   4        0.55        2.66     11.25 o 
   5  -9   4      372.15      356.99     22.22 o 
   6  -9   4        1.11        3.79     12.51 o 
   7  -9   4       39.00       72.60     17.50 o 
  -7  -8   4        3.64       -1.46     17.30 o 
  -6  -8   4      116.32      140.20     21.16 o 
  -5  -8   4      423.41      455.80     31.61 o 
  -4  -8   4        4.56        2.93     16.64 o 
  -3  -8   4        9.13        6.59     15.64 o 
  -2  -8   4        7.32       13.71     14.37 o 
  -1  -8   4     1083.10     1158.07     40.92 o 
   0  -8   4      281.97      312.87     18.70 o 
   1  -8   4      104.83       98.06     19.93 o 
   2  -8   4      140.08      129.69     12.18 o 
   3  -8   4       16.11        3.73      9.52 o 
   4  -8   4        6.24        4.46      9.52 o 
   5  -8   4      708.54      690.69     28.41 o 
   6  -8   4       45.19       35.80     13.64 o 
   7  -8   4      329.90      378.68     25.88 o 
  -7  -7   4       84.72       79.38     18.23 o 
  -6  -7   4       42.98       38.59     16.37 o 
  -5  -7   4      426.58      429.52     27.28 o 
  -4  -7   4     1922.34     1929.28     63.15 o 
  -3  -7   4       57.68       63.15     14.17 o 
  -2  -7   4       25.21       21.63     12.31 o 
  -1  -7   4      242.64      266.03     19.03 o 
   0  -7   4       91.11       89.43     10.58 o 
   1  -7   4      591.83      599.22     16.28 o 
   2  -7   4     2621.69     2618.51     76.12 o 
   3  -7   4       41.02       21.43      9.25 o 
   4  -7   4       24.68       36.07      9.45 o 
   5  -7   4      105.36      114.12     13.37 o 
   6  -7   4      567.66      558.28     27.15 o 
   7  -7   4       39.34       40.12     14.31 o 
   8  -7   4      237.13      259.77     23.29 o 
  -8  -6   4      286.75      286.12     23.69 o 
  -7  -6   4      206.53      190.11     19.83 o 
  -6  -6   4       70.12       75.26     15.84 o 
  -5  -6   4        8.36      -17.37     12.04 o 
  -4  -6   4      250.78      228.30     18.37 o 
  -3  -6   4       40.47       41.65     11.44 o 
  -2  -6   4       26.98       29.01      9.71 o 
  -1  -6   4     1956.92     2008.73     57.82 o 
   0  -6   4      141.89      173.67     12.11 o 
   1  -6   4        8.86       15.87      4.76 o 
   2  -6   4       27.00       30.90      4.92 o 
   3  -6   4     7339.11     7436.64    203.02 o 
   4  -6   4      863.80      837.08     29.81 o 
   5  -6   4      492.55      489.07     22.29 o 
   6  -6   4       21.25       26.48     12.71 o 
   7  -6   4       30.45       18.30     13.64 o 
   8  -6   4       50.08       39.13     18.17 o 
  -8  -5   4       46.71       44.56     12.78 o 
  -7  -5   4      846.85      856.56     24.48 o 
  -6  -5   4       52.66       61.47      9.41 o 
  -5  -5   4      266.05      257.38     12.54 o 
  -4  -5   4      928.39      921.94     37.63 o 
  -3  -5   4      437.60      425.46     13.05 o 
  -2  -5   4      194.04      208.47     10.58 o 
  -1  -5   4      542.29      549.30     22.82 o 
   0  -5   4     7417.03     7230.01    168.81 o 
   1  -5   4       60.78       66.94      3.54 o 
   2  -5   4      100.14       89.71      4.18 o 
   3  -5   4     1959.12     1955.11     42.99 o 
   4  -5   4     1223.00     1244.41     27.99 o 
   5  -5   4      909.22      875.07     22.99 o 
   6  -5   4       62.23       37.53      9.12 o 
   7  -5   4      518.30      476.90     38.03 o 
   8  -5   4        2.08      -11.68     11.33 o 
  -9  -4   4       81.08       82.91     17.03 o 
  -8  -4   4      228.91      206.54     12.99 o 
  -7  -4   4       40.15       22.66      8.77 o 
  -6  -4   4       52.51       72.07     11.64 o 
  -5  -4   4      176.39      177.53     10.10 o 
  -4  -4   4      389.07      396.65     13.40 o 
  -3  -4   4     4698.43     4630.52     85.61 o 
  -2  -4   4        1.31        8.73      3.16 o 
  -1  -4   4      196.53      218.50      9.98 o 
   0  -4   4      836.43      698.21     14.17 o 
   1  -4   4    10429.85    10339.97    152.76 o 
   2  -4   4     2409.63     2468.42     38.08 o 
   3  -4   4       56.79       67.94      5.79 o 
   4  -4   4       96.36      103.42     10.21 o 
   5  -4   4        1.30       -6.29      6.69 o 
   6  -4   4      109.95      108.01     10.79 o 
   7  -4   4      925.44      893.85     27.62 o 
   8  -4   4       99.74      110.08     14.12 o 
   9  -4   4      206.46      249.85     18.95 o 
 -10  -3   4        0.09        1.53     15.50 o 
  -9  -3   4      118.07      110.06     16.90 o 
  -8  -3   4       29.64       39.82      8.91 o 
  -7  -3   4      302.48      303.69     14.00 o 
  -6  -3   4      779.88      791.56     20.99 o 
  -5  -3   4      266.08      287.88     11.87 o 
  -4  -3   4      750.82      779.46     18.80 o 
  -3  -3   4     8357.99     7609.69    226.77 o 
  -2  -3   4    10386.77     9826.48    175.09 o 
  -1  -3   4     1123.24     1099.65     31.54 o 
   0  -3   4        0.96        3.33      3.46 o 
   1  -3   4     2533.28     2534.70     49.99 o 
   2  -3   4     1041.51     1028.54     17.36 o 
   3  -3   4     1079.60      985.50     24.38 o 
   4  -3   4     1635.39     1588.99     49.91 o 
   5  -3   4      276.56      295.24     14.64 o 
   6  -3   4       45.08       57.91     10.28 o 
   7  -3   4       72.09       74.54     17.13 o 
   8  -3   4      686.99      701.70    115.22 o 
   9  -3   4        0.07        5.12     15.64 o 
 -10  -2   4      145.29      105.07     17.90 o 
  -9  -2   4       11.37       12.11     12.58 o 
  -8  -2   4       46.30       33.34     12.84 o 
  -7  -2   4      619.25      609.28     17.80 o 
  -6  -2   4     1315.30     1277.00     28.34 o 
  -5  -2   4     2209.70     2185.60     43.28 o 
  -4  -2   4      826.05      904.88     20.09 o 
  -3  -2   4      300.37      306.45     16.87 o 
  -2  -2   4     6586.74     6432.68    114.99 o 
  -1  -2   4      818.39      802.81     23.36 o 
   0  -2   4      828.07      801.99     32.47 o 
   1  -2   4     3059.08     3071.79     67.84 o 
   2  -2   4        1.83        3.29      2.29 o 
   3  -2   4        9.37       12.49      2.96 o 
   4  -2   4        3.15       -0.91      5.67 o 
   5  -2   4     4613.69     4596.79    280.83 o 
   6  -2   4       11.92        5.59      8.98 o 
   7  -2   4      247.66      284.34     21.66 o 
   8  -2   4       22.41       28.01     14.71 o 
   9  -2   4       51.10       56.56     18.90 o 
 -10  -1   4       73.40       80.18     15.84 o 
  -9  -1   4      240.57      260.64     20.29 o 
  -8  -1   4      350.85      331.77     21.69 o 
  -7  -1   4      556.76      533.89     16.00 o 
  -6  -1   4       42.26       34.96      5.72 o 
  -5  -1   4     5850.80     5487.61    100.48 o 
  -4  -1   4     1792.34     1899.92     36.82 o 
  -3  -1   4      247.46      259.72      7.42 o 
  -2  -1   4        8.01       11.00      1.89 o 
  -1  -1   4     2814.42     2885.73     52.09 o 
   0  -1   4     2262.64     2313.63     35.09 o 
   1  -1   4       33.83       40.16      2.47 o 
   2  -1   4    15769.41    14917.54    220.08 o 
   3  -1   4       19.46       18.45      3.69 o 
   4  -1   4      397.51      408.46     26.92 o 
   5  -1   4      966.30      901.62     56.59 o 
   6  -1   4     1227.32     1269.67     32.79 o 
   7  -1   4      284.27      301.89     22.16 o 
   8  -1   4       16.80       29.61     16.10 o 
 -10   0   4      191.53      222.31     21.03 o 
  -9   0   4       14.85        2.79     12.91 o 
  -8   0   4     1003.17      980.94     36.80 o 
  -7   0   4      175.43      179.58     10.22 o 
  -6   0   4      216.91      214.22      9.69 o 
  -5   0   4     2002.10     2255.61     43.53 o 
  -4   0   4     6415.52     6654.00    119.58 o 
  -3   0   4       51.75       53.89      4.59 o 
  -2   0   4      647.81      676.32     15.04 o 
  -1   0   4     4879.24     4940.89     73.39 o 
   0   0   4       48.85       50.86      2.94 o 
   1   0   4     1769.27     1838.12     28.80 o 
   2   0   4     5511.09     5479.29     82.72 o 
   3   0   4     3309.75     3007.48     60.07 o 
   4   0   4      311.96      287.73     13.75 o 
   5   0   4       28.25       18.10     11.11 o 
   6   0   4        1.81       -0.87     12.38 o 
   7   0   4      144.56      175.33     18.37 o 
   8   0   4       55.13       88.30     18.76 o 
 -11   1   4       85.90       80.98     18.23 o 
 -10   1   4       45.19       20.49     13.91 o 
  -9   1   4      413.01      382.21     22.82 o 
  -8   1   4      177.33      191.30     16.64 o 
  -7   1   4     1568.47     1519.32     47.51 o 
  -6   1   4      124.78      118.87      6.94 o 
  -5   1   4       11.74       16.51      4.09 o 
  -4   1   4       18.39       15.64      3.19 o 
  -3   1   4       11.54        8.37      2.71 o 
  -2   1   4     7554.27     7492.41    133.41 o 
  -1   1   4     5424.07     5563.61     99.59 o 
   0   1   4     6656.50     6591.13     98.21 o 
   1   1   4       87.07       90.46      4.18 o 
   2   1   4        6.46        5.79      3.04 o 
   3   1   4     3163.54     3053.75     82.91 o 
   4   1   4      518.22      500.85     21.56 o 
   5   1   4      613.93      593.08     27.48 o 
   6   1   4       57.61       58.09     15.17 o 
   7   1   4      108.08      133.21     18.37 o 
   8   1   4       47.36       34.93     16.90 o 
 -11   2   4        0.66       -5.26     16.10 o 
 -10   2   4      102.00       68.20     17.17 o 
  -9   2   4       31.98       10.11     12.04 o 
  -8   2   4       84.60       56.89     12.91 o 
  -7   2   4       25.42       32.27      9.85 o 
  -6   2   4        0.72        4.81      4.51 o 
  -5   2   4      655.26      605.93     14.82 o 
  -4   2   4     3147.17     3120.01     57.74 o 
  -3   2   4     2513.65     2606.42     48.38 o 
  -2   2   4       68.20       76.59      4.37 o 
  -1   2   4       97.27       92.24      8.72 o 
   0   2   4     6913.36     6968.78    124.95 o 
   1   2   4     1073.80      994.98     29.74 o 
   2   2   4      554.56      568.39     20.23 o 
   3   2   4      793.45      813.86     28.08 o 
   4   2   4      180.17      193.37     15.10 o 
   5   2   4      122.55      109.53     13.84 o 
   6   2   4       31.77       39.92     14.24 o 
   7   2   4      400.04      413.22     28.08 o 
 -10   3   4      114.53      113.12     17.77 o 
  -9   3   4       13.23       17.43     13.11 o 
  -8   3   4       57.93       67.21     12.71 o 
  -7   3   4       52.33       73.39     11.11 o 
  -6   3   4        0.19        7.65      7.25 o 
  -5   3   4      438.08      433.13     12.16 o 
  -4   3   4     1775.62     1817.94     38.46 o 
  -3   3   4     4420.60     4690.07     85.48 o 
  -2   3   4     1205.64     1214.23     43.22 o 
  -1   3   4       34.73       30.73      4.05 o 
   0   3   4       27.16       35.98      3.94 o 
   2   3   4      187.12      197.36     12.18 o 
   3   3   4      150.41      169.15     13.18 o 
   4   3   4     1254.64     1280.44     41.72 o 
   5   3   4        1.25        6.85     11.91 o 
   6   3   4        4.75       -3.53     15.10 o 
   7   3   4        9.33       22.69     17.30 o 
 -10   4   4       35.69       34.67     15.17 o 
  -9   4   4        1.92        5.86     13.91 o 
  -8   4   4      250.52      288.92     20.89 o 
  -7   4   4      118.17      111.06     12.98 o 
  -6   4   4      947.97      994.12     33.34 o 
  -5   4   4      241.01      258.24      8.29 o 
  -4   4   4       38.05       35.97      3.91 o 
  -3   4   4     2105.77     2265.61     43.76 o 
  -2   4   4    12631.79    11965.90    213.56 o 
  -1   4   4      750.04      782.32     24.89 o 
   0   4   4        3.20        7.65      5.06 o 
   1   4   4      589.62      579.77     20.63 o 
   2   4   4       30.22       25.75      7.59 o 
   3   4   4       93.20      122.37     11.84 o 
   4   4   4     1109.28     1089.47     37.73 o 
   5   4   4       15.63       28.28     14.31 o 
   6   4   4        0.74       -2.26     15.24 o 
 -10   5   4        3.36       -7.79     15.57 o 
  -9   5   4      170.32      147.39     17.90 o 
  -8   5   4       20.02       32.74     12.04 o 
  -7   5   4      389.88      415.01     21.09 o 
  -6   5   4       52.16       64.81      9.45 o 
  -5   5   4      718.04      727.72     18.18 o 
  -4   5   4       18.24       24.42      7.25 o 
  -3   5   4       18.30       19.76      6.32 o 
  -2   5   4       38.94       21.69      6.12 o 
  -1   5   4       55.93       44.86      6.19 o 
   0   5   4      813.55      807.00     26.28 o 
   1   5   4      214.38      202.35     12.58 o 
   2   5   4      594.76      592.08     22.96 o 
   3   5   4       18.20       32.41      9.98 o 
   4   5   4        1.94        6.59     10.71 o 
   5   5   4       99.51      121.50     16.83 o 
   6   5   4      108.22      127.09     19.96 o 
 -10   6   4      133.12      149.38     20.89 o 
  -9   6   4       19.31       15.90     15.37 o 
  -8   6   4      176.47      187.78     17.37 o 
  -7   6   4       10.84        0.60     10.18 o 
  -6   6   4       50.73       64.94      9.98 o 
  -5   6   4       28.11       27.75      8.05 o 
  -4   6   4      160.49      131.75     11.18 o 
  -3   6   4      112.73      133.41     10.78 o 
  -2   6   4      256.13      230.03     13.44 o 
  -1   6   4        6.37       -1.60      6.25 o 
   0   6   4        9.38       15.37      7.72 o 
   1   6   4      151.06      162.49     12.64 o 
   2   6   4      672.22      619.29     25.02 o 
   3   6   4       90.10      102.14     13.04 o 
   4   6   4       71.38       67.67     14.17 o 
   5   6   4       14.11       27.28     16.44 o 
  -9   7   4       16.25       56.96     16.17 o 
  -8   7   4      107.50      114.45     15.57 o 
  -7   7   4       30.65       27.22     11.11 o 
  -6   7   4       47.47       65.61     10.91 o 
  -5   7   4        0.95        3.66      8.72 o 
  -4   7   4        0.72       -3.59      8.05 o 
  -3   7   4       21.02       19.30      7.85 o 
  -2   7   4      314.66      309.68     16.44 o 
  -1   7   4      570.17      513.83     20.63 o 
   0   7   4       30.32       31.27      8.58 o 
   1   7   4        0.01       -2.53      8.38 o 
   2   7   4       32.50       30.48     10.71 o 
   3   7   4      136.11      140.87     15.24 o 
   4   7   4        0.05       -9.52     12.64 o 
  -9   8   4        6.63        2.00     15.57 o 
  -8   8   4        2.03       11.44     13.77 o 
  -7   8   4       36.70       32.60     12.84 o 
  -6   8   4       17.08       18.83      9.38 o 
  -5   8   4       27.25       22.96      9.71 o 
  -4   8   4       62.11       62.48     10.58 o 
  -3   8   4        0.66       -9.45      8.78 o 
  -2   8   4       12.44        3.92      5.99 o 
  -1   8   4       92.30       93.96     10.71 o 
   0   8   4      495.42      426.86     20.56 o 
   1   8   4       31.38       33.60     11.18 o 
   2   8   4        0.01       -9.85     10.31 o 
   3   8   4       11.89       25.42     13.31 o 
  -8   9   4        2.97       -6.79     13.11 o 
  -7   9   4        6.70       10.91     12.04 o 
  -6   9   4       21.51       21.09     12.31 o 
  -5   9   4       70.30       98.41     13.84 o 
  -4   9   4       11.99       -3.13      9.85 o 
  -3   9   4      175.45      139.27     13.57 o 
  -2   9   4        3.86       -5.86      8.05 o 
  -1   9   4        4.09        0.20      9.71 o 
   0   9   4        3.38       17.50     10.25 o 
   1   9   4        9.22       -2.86     11.25 o 
   2   9   4       15.58       35.07     13.04 o 
  -7  10   4        0.81        4.99     13.11 o 
  -6  10   4       23.16       15.50     13.18 o 
  -5  10   4       10.77        1.93     11.25 o 
  -4  10   4       38.00       27.81     13.11 o 
  -3  10   4       14.73        4.67      6.85 o 
  -2  10   4        5.83       -2.53      9.25 o 
  -1  10   4        6.51       23.02     10.78 o 
   0  10   4        7.94        5.92     11.84 o 
   1  10   4        0.26       15.17     13.11 o 
  -4  11   4        2.58       15.64     14.04 o 
  -3  11   4        4.51       11.38      9.58 o 
  -2  11   4        3.89       10.85     11.64 o 
  -2 -11   5       27.09       33.20     21.36 o 
  -1 -11   5       27.67        0.60     17.50 o 
   1 -11   5        3.15      -10.05     11.18 o 
   2 -11   5       39.29       41.06     14.64 o 
   3 -11   5       47.42       51.17     15.44 o 
  -4 -10   5       77.86       84.51     24.15 o 
  -3 -10   5      118.07      113.65     21.36 o 
  -2 -10   5       27.42       45.31     19.43 o 
  -1 -10   5        6.89      -11.84     15.44 o 
   0 -10   5        5.33      -15.97     12.58 o 
   1 -10   5        2.51        1.66     10.98 o 
   2 -10   5       87.52       78.78     14.71 o 
   3 -10   5       23.70       26.82     12.51 o 
   4 -10   5      332.38      383.81     24.69 o 
   5 -10   5        0.06        3.33     14.24 o 
  -5  -9   5       27.52       13.64     18.63 o 
  -4  -9   5      253.87      249.13     26.75 o 
  -3  -9   5        3.39       14.04     16.37 o 
  -2  -9   5       43.49       44.85     16.64 o 
  -1  -9   5       42.65       39.33     13.24 o 
   0  -9   5        0.85       -7.12     10.91 o 
   1  -9   5      431.22      410.69     21.29 o 
   2  -9   5       16.43       10.51     11.51 o 
   3  -9   5      144.47      145.19     14.77 o 
   4  -9   5      128.62      145.19     15.24 o 
   5  -9   5      565.31      547.76     27.61 o 
   6  -9   5      261.83      274.35     23.16 o 
  -7  -8   5      160.68      163.56     22.89 o 
  -6  -8   5       56.73       51.10     20.49 o 
  -5  -8   5      112.74      131.22     20.69 o 
  -4  -8   5       35.83       34.93     17.70 o 
  -3  -8   5      155.74      154.17     20.16 o 
  -2  -8   5       35.23       49.77     13.71 o 
  -1  -8   5      104.73      117.18     15.10 o 
   0  -8   5      913.74      947.87     33.47 o 
   1  -8   5      349.34      346.72     13.20 o 
   2  -8   5      497.20      484.02     23.22 o 
   3  -8   5       50.92       59.95     11.25 o 
   4  -8   5      235.13      224.91     17.23 o 
   5  -8   5      498.18      460.53     23.82 o 
   6  -8   5       53.53       45.98     13.64 o 
   7  -8   5      276.21      254.65     22.96 o 
  -7  -7   5       23.00        0.40     17.57 o 
  -6  -7   5      382.69      397.91     27.61 o 
  -5  -7   5       21.09       39.46     16.17 o 
  -4  -7   5       42.57       36.80     14.44 o 
  -2  -7   5      816.08      855.25     33.67 o 
  -1  -7   5      893.13      846.00     31.27 o 
   0  -7   5      448.17      447.95     20.29 o 
   1  -7   5      325.00      318.21     11.76 o 
   2  -7   5     2945.30     3009.96     86.97 o 
   3  -7   5       43.08       42.92      9.65 o 
   4  -7   5      443.27      427.46     21.09 o 
   5  -7   5       64.74       52.63     12.71 o 
   6  -7   5       68.88       59.62     14.04 o 
   7  -7   5      265.13      238.75     22.42 o 
  -8  -6   5        5.13       -2.60     16.50 o 
  -7  -6   5       13.57       11.38     15.97 o 
  -6  -6   5       40.57       48.57     15.30 o 
  -5  -6   5      671.49      653.50     30.68 o 
  -4  -6   5      456.10      468.25     26.35 o 
  -3  -6   5     4818.88     4907.70    131.42 o 
  -2  -6   5      781.09      791.50     30.08 o 
  -1  -6   5     2421.18     2288.13     64.01 o 
   0  -6   5      691.23      682.64     24.15 o 
   1  -6   5       45.50       47.55      5.50 o 
   2  -6   5      128.62      117.78     11.11 o 
   3  -6   5       15.27       16.97      8.05 o 
   4  -6   5       24.54       22.69     10.05 o 
   5  -6   5      329.95      289.98     19.70 o 
   6  -6   5      737.19      697.21     30.54 o 
   7  -6   5       10.84       -4.99     15.90 o 
   8  -6   5       77.59       56.23     19.76 o 
  -9  -5   5        4.77       16.50     16.10 o 
  -8  -5   5      162.01      120.90     18.03 o 
  -7  -5   5       67.99       66.07     16.04 o 
  -6  -5   5      697.13      734.54     32.54 o 
  -5  -5   5      512.32      541.04     25.95 o 
  -4  -5   5     1243.04     1144.10     38.99 o 
  -3  -5   5      860.95      847.06     31.07 o 
  -2  -5   5     2843.98     2852.66     77.99 o 
  -1  -5   5        4.82        5.06      6.85 o 
   0  -5   5     3438.11     3184.90     83.44 o 
   1  -5   5      112.38      125.46      6.94 o 
   2  -5   5      391.15      402.30     11.21 o 
   3  -5   5      873.88      882.13     30.34 o 
   4  -5   5        6.68       -3.53      7.92 o 
   5  -5   5     1041.34     1011.08     36.26 o 
   6  -5   5      155.90      176.53     17.10 o 
   7  -5   5      841.47      742.99     35.00 o 
   8  -5   5       59.75       88.50     22.76 o 
  -8  -4   5       61.37       81.97     13.47 o 
  -7  -4   5      330.01      333.09     20.13 o 
  -6  -4   5      154.20      175.58     14.84 o 
  -5  -4   5     2632.82     2588.58     51.56 o 
  -4  -4   5      507.75      542.33     23.22 o 
  -3  -4   5     2811.95     2713.95     51.57 o 
  -2  -4   5       47.57       59.95      7.79 o 
  -1  -4   5      987.51      984.47     29.74 o 
   0  -4   5       55.97       61.75      6.72 o 
   1  -4   5       37.60       56.47      6.69 o 
   2  -4   5     5066.45     5213.96     78.44 o 
   3  -4   5     1010.55      987.68     23.10 o 
   4  -4   5     2157.75     2038.06     68.34 o 
   5  -4   5      234.75      188.90     34.97 o 
   6  -4   5      214.93      203.32     13.83 o 
   7  -4   5      803.24      747.86     54.66 o 
   8  -4   5      102.38       75.52     21.29 o 
 -10  -3   5        6.22       -4.66     15.04 o 
  -9  -3   5       35.65       43.85     14.31 o 
  -8  -3   5     1266.94     1314.69     31.44 o 
  -7  -3   5       27.64       34.20      7.67 o 
  -6  -3   5      457.61      418.47     14.27 o 
  -5  -3   5       59.90       57.39      6.39 o 
  -4  -3   5     3174.64     3217.36     60.74 o 
  -3  -3   5       58.00       51.29      8.38 o 
  -2  -3   5        1.64        8.11      2.26 o 
  -1  -3   5     1352.40     1279.91     36.00 o 
   0  -3   5     1771.14     1708.47     33.40 o 
   1  -3   5      687.53      666.48     12.08 o 
   2  -3   5     1078.04     1059.58     18.32 o 
   3  -3   5     1434.38     1398.57     55.33 o 
   4  -3   5     3022.80     2955.27    126.16 o 
   5  -3   5      418.40      458.13     20.93 o 
   6  -3   5      176.76      192.80     30.71 o 
   7  -3   5       38.32       29.27     15.80 o 
   8  -3   5      102.20      126.80     14.53 o 
 -10  -2   5       29.82       17.17     14.97 o 
  -9  -2   5       37.72       22.62     13.37 o 
  -8  -2   5      280.26      266.99     13.17 o 
  -7  -2   5     2163.01     2131.01    100.31 o 
  -6  -2   5      236.32      209.99     17.03 o 
  -5  -2   5      629.06      596.40     15.64 o 
  -4  -2   5      118.11      124.97      7.59 o 
  -3  -2   5      986.95      966.72     19.87 o 
  -2  -2   5     1745.18     1962.73     61.18 o 
  -1  -2   5    10205.23    10063.70    179.28 o 
   0  -2   5     3184.90     3139.86     47.62 o 
   1  -2   5     4839.59     4700.87     74.49 o 
   2  -2   5     2123.52     2127.14     33.84 o 
   3  -2   5     1009.02     1055.75     18.95 o 
   4  -2   5      209.36      213.15     13.67 o 
   5  -2   5     1649.13     1697.67     64.51 o 
   6  -2   5       52.95       47.06      9.96 o 
   7  -2   5      283.35      283.43     17.52 o 
   8  -2   5      116.31      131.75     19.90 o 
 -11  -1   5       31.24       10.11     14.77 o 
 -10  -1   5      208.21      215.26     20.36 o 
  -9  -1   5        0.20       -1.33     12.38 o 
  -8  -1   5       22.97        0.93     11.11 o 
  -7  -1   5      203.62      196.67     10.56 o 
  -6  -1   5      537.97      554.37     15.38 o 
  -5  -1   5      364.83      371.30     11.19 o 
  -4  -1   5     3869.59     3794.49     69.78 o 
  -3  -1   5     2373.10     2374.66     44.20 o 
  -2  -1   5     5416.26     5633.26    143.26 o 
  -1  -1   5     2097.48     2121.73     38.98 o 
   0  -1   5     3163.41     3039.42     46.00 o 
   1  -1   5      104.69       94.12      4.16 o 
   2  -1   5     4018.83     3760.44     57.60 o 
   3  -1   5      298.97      312.37      8.61 o 
   4  -1   5        0.69        6.00      6.65 o 
   5  -1   5      401.18      372.38     42.29 o 
   6  -1   5       35.28       39.67     10.43 o 
   7  -1   5      457.28      437.64     27.61 o 
   8  -1   5       46.07       12.38     16.10 o 
 -11   0   5        8.23        5.92     14.71 o 
 -10   0   5      211.69      195.03     19.03 o 
  -9   0   5      135.46      119.37     14.84 o 
  -8   0   5      257.34      235.02     18.10 o 
  -7   0   5      319.13      307.13     11.80 o 
  -6   0   5        4.18       11.54     10.01 o 
  -5   0   5        3.71        0.75     10.68 o 
  -4   0   5        2.49        3.49      3.26 o 
  -3   0   5     7079.66     7228.69    129.23 o 
  -2   0   5     1594.36     1673.05     31.55 o 
  -1   0   5     5773.97     5743.85     85.45 o 
   0   0   5     1009.24     1024.75     16.79 o 
   1   0   5     2822.73     2981.88     45.87 o 
   2   0   5      502.94      556.41     11.47 o 
   3   0   5     1045.42     1057.92     19.60 o 
   4   0   5     1067.95     1072.67     27.68 o 
   5   0   5      109.40      103.54     13.91 o 
   6   0   5      241.87      243.27     20.76 o 
   7   0   5       10.58       24.35     15.97 o 
   8   0   5       64.71       93.02     20.03 o 
 -11   1   5        8.09        9.25     14.84 o 
 -10   1   5       13.09        4.99     13.18 o 
  -9   1   5       26.37       19.23     12.78 o 
  -8   1   5       12.55        9.12      9.98 o 
  -7   1   5       18.96       18.83      8.52 o 
  -6   1   5     2631.94     2615.55     75.59 o 
  -5   1   5       12.77       12.36      4.00 o 
  -4   1   5     1050.75     1096.90     22.58 o 
  -3   1   5      487.20      476.98     11.56 o 
  -2   1   5     5056.79     5002.95     97.85 o 
  -1   1   5      281.90      297.27      6.51 o 
   0   1   5     1649.63     1628.16     26.14 o 
   1   1   5     2880.00     2908.49     45.53 o 
   2   1   5      532.05      533.00     14.85 o 
   3   1   5      278.82      256.85     15.44 o 
   4   1   5      673.13      588.88     24.55 o 
   5   1   5      577.91      607.38     28.81 o 
   6   1   5      798.16      782.72     35.67 o 
   7   1   5      170.44      207.74     21.96 o 
 -11   2   5        8.16       -3.13     15.10 o 
 -10   2   5       10.30      -17.30     12.98 o 
  -9   2   5      261.90      256.78     19.76 o 
  -8   2   5        4.80       11.05     10.05 o 
  -7   2   5      123.88      130.82     12.78 o 
  -6   2   5      656.17      677.17     17.17 o 
  -5   2   5     4132.37     4137.15     76.46 o 
  -4   2   5      885.07      970.11     20.68 o 
  -3   2   5      470.16      495.00     12.21 o 
  -2   2   5       20.41       20.83      3.32 o 
  -1   2   5     1284.87     1263.20     20.64 o 
   0   2   5       41.28       39.56      4.14 o 
   1   2   5       99.13      114.00      6.09 o 
   2   2   5     1489.22     1511.87     44.18 o 
   3   2   5      700.75      697.48     25.68 o 
   4   2   5       97.36      106.60     12.71 o 
   5   2   5      162.06      186.65     17.30 o 
   6   2   5       75.54       97.02     17.43 o 
   7   2   5      367.48      438.57     31.81 o 
 -11   3   5       11.56       16.70     15.70 o 
 -10   3   5        6.05       -1.46     13.91 o 
  -9   3   5       10.55        2.99     11.78 o 
  -8   3   5     1158.22     1127.53     39.59 o 
  -7   3   5      119.67      151.58     12.91 o 
  -6   3   5       93.85       95.21      6.75 o 
  -5   3   5      295.20      283.19     13.31 o 
  -4   3   5      668.13      697.22     16.55 o 
  -3   3   5     2190.77     2289.21     43.97 o 
  -2   3   5     1461.37     1515.59     30.37 o 
  -1   3   5      492.91      493.15     10.47 o 
   0   3   5     1017.13     1010.20     21.88 o 
   1   3   5        1.21       -1.20      5.39 o 
   2   3   5     1650.98     1757.80     51.24 o 
   3   3   5      137.82      155.04     12.51 o 
   4   3   5      638.80      608.65     26.35 o 
   5   3   5       62.54       68.80     14.71 o 
   6   3   5       39.84       85.11     19.30 o 
 -10   4   5       61.59       86.50     16.70 o 
  -9   4   5      281.90      282.20     21.36 o 
  -8   4   5      590.89      605.79     26.88 o 
  -7   4   5      236.28      226.24     16.90 o 
  -6   4   5      423.83      437.97     19.16 o 
  -5   4   5       38.78       45.27     10.41 o 
  -4   4   5        7.72        3.83      4.39 o 
  -3   4   5      233.18      235.57      9.71 o 
  -2   4   5      483.58      513.38     13.83 o 
  -1   4   5      820.75      771.10     18.19 o 
   0   4   5      147.59      153.64     10.51 o 
   1   4   5     1037.31      980.87     31.54 o 
   2   4   5        1.57       -9.98      7.32 o 
   3   4   5      450.07      503.38     23.56 o 
   4   4   5       11.03       12.64     12.31 o 
   5   4   5      201.41      209.14     19.90 o 
   6   4   5       99.30      125.36     19.90 o 
 -10   5   5       31.23       15.84     15.50 o 
  -9   5   5       43.78       56.36     15.77 o 
  -8   5   5        8.44        2.93     11.25 o 
  -7   5   5      179.54      190.77     15.37 o 
  -6   5   5        9.97       10.51      8.25 o 
  -5   5   5      118.25      108.43      7.89 o 
  -4   5   5      330.69      361.94     12.61 o 
  -3   5   5        2.51        8.21      5.18 o 
  -2   5   5        6.66       -0.73      6.32 o 
  -1   5   5       24.63       23.56      6.59 o 
   0   5   5      776.96      753.11     25.62 o 
   1   5   5        4.38       -3.13      7.12 o 
   2   5   5      337.95      318.60     17.30 o 
   3   5   5      142.56      141.33     14.37 o 
   4   5   5      178.02      182.99     18.10 o 
   5   5   5        1.89      -15.90     14.44 o 
 -10   6   5        2.34       -5.92     14.51 o 
  -9   6   5        0.41        4.66     14.17 o 
  -8   6   5       45.39       25.62     12.04 o 
  -7   6   5       98.38      119.71     13.18 o 
  -6   6   5        5.47        0.47      8.38 o 
  -5   6   5      200.44      181.52     14.24 o 
  -4   6   5      106.80      118.04     10.65 o 
  -3   6   5     1535.44     1528.24     45.91 o 
  -2   6   5      263.31      229.30     14.31 o 
  -1   6   5       90.06       72.73      9.71 o 
   0   6   5        2.74        2.06      7.59 o 
   1   6   5      170.47      184.92     14.97 o 
   2   6   5       16.99        8.38      9.71 o 
   3   6   5       71.93       70.13     13.57 o 
   4   6   5      145.20      149.25     17.50 o 
   5   6   5       20.56       36.13     16.57 o 
  -9   7   5       25.41       19.03     15.70 o 
  -8   7   5       59.70       60.69     13.84 o 
  -7   7   5        0.61        0.13      9.98 o 
  -6   7   5      271.81      247.73     16.44 o 
  -5   7   5      144.19      146.12     12.58 o 
  -4   7   5        0.20        4.99      8.32 o 
  -3   7   5        5.07       18.23      8.52 o 
  -2   7   5      139.50      126.12      7.99 o 
  -1   7   5      106.92       90.63     10.45 o 
   0   7   5       27.22       29.34      9.12 o 
   1   7   5       10.68        3.46      9.32 o 
   2   7   5       85.78       92.29     13.71 o 
   3   7   5       25.60       37.13     13.71 o 
   4   7   5       63.76       86.90     17.70 o 
  -9   8   5       36.57       41.72     17.30 o 
  -8   8   5       21.67       40.26     13.71 o 
  -7   8   5      152.19      107.26     13.71 o 
  -6   8   5      183.03      187.44     15.57 o 
  -5   8   5       64.35       47.64     11.71 o 
  -4   8   5       43.86       55.89     11.51 o 
  -3   8   5        1.35       17.63      9.05 o 
  -2   8   5        9.99       12.84      8.25 o 
  -1   8   5        0.44        5.39      9.45 o 
   0   8   5        2.38       10.45      9.78 o 
   1   8   5        1.16       11.18      9.91 o 
   2   8   5       13.49       12.31     11.91 o 
   3   8   5       12.71        6.59     13.57 o 
  -8   9   5       12.31       13.37     13.71 o 
  -7   9   5       18.53       27.75     13.18 o 
  -6   9   5        3.47        9.12     12.18 o 
  -5   9   5       16.45        4.66     11.64 o 
  -4   9   5        0.91       -9.52     10.91 o 
  -3   9   5       33.91       46.51     12.58 o 
  -2   9   5       50.41       37.99     10.05 o 
  -1   9   5        0.26        2.73     10.38 o 
   0   9   5        1.99      -11.71     10.25 o 
   1   9   5        0.16        0.33     10.91 o 
  -6  10   5        3.32       -3.46     12.91 o 
  -5  10   5        2.98        0.87     11.71 o 
  -4  10   5       11.64        2.26     11.05 o 
  -3  10   5        9.39       -5.86      8.78 o 
  -2  10   5        0.21       -8.18      9.45 o 
  -1  10   5       30.84       29.74     12.51 o 
  -1 -11   6       58.33       99.54     19.23 o 
   0 -11   6       23.67       23.75     14.17 o 
   1 -11   6       75.43       92.96     15.30 o 
   2 -11   6      104.91      130.75     18.17 o 
  -4 -10   6       55.56       80.51     23.42 o 
  -3 -10   6       24.72       18.30     19.83 o 
  -2 -10   6      194.88      197.36     21.23 o 
  -1 -10   6      166.52      152.91     18.70 o 
   0 -10   6        9.48       13.24     12.64 o 
   1 -10   6       11.75        4.66     12.91 o 
   2 -10   6      425.27      460.46     26.22 o 
   3 -10   6        3.38        0.20     13.57 o 
   4 -10   6      224.44      261.44     23.02 o 
  -5  -9   6      176.58      155.51     23.42 o 
  -4  -9   6        8.38      -13.97     17.70 o 
  -3  -9   6        1.59       10.65     15.17 o 
  -2  -9   6       14.67       37.73     15.70 o 
  -1  -9   6     1214.08     1243.58     43.85 o 
   0  -9   6       11.03        6.45     10.71 o 
   1  -9   6      137.46      139.93     14.51 o 
   2  -9   6        1.75       -2.66     10.71 o 
   3  -9   6       52.60       48.51     12.64 o 
   4  -9   6       60.67       63.01     13.57 o 
   5  -9   6       36.14       34.73     14.97 o 
  -7  -8   6        4.85        6.79     18.43 o 
  -6  -8   6       11.48       39.26     19.76 o 
  -5  -8   6       37.04       32.07     18.70 o 
  -4  -8   6      848.80      905.95     39.33 o 
  -3  -8   6       67.73      102.87     16.50 o 
  -2  -8   6        4.22      -12.64     12.31 o 
  -1  -8   6        7.56       -5.52      9.78 o 
   0  -8   6     2050.43     1920.63     56.03 o 
   1  -8   6      191.53      181.83     10.50 o 
   2  -8   6       83.94       80.11     12.11 o 
   3  -8   6      290.75      282.33     18.90 o 
   4  -8   6        0.23       -7.92     10.58 o 
   5  -8   6       18.39        9.78     11.91 o 
   6  -8   6      291.57      314.20     24.62 o 
  -7  -7   6      407.27      483.48     32.27 o 
  -6  -7   6      119.07      102.54     18.63 o 
  -5  -7   6      105.31       79.92     17.90 o 
  -4  -7   6      474.05      407.29     25.29 o 
  -3  -7   6     1384.06     1555.59     51.70 o 
  -2  -7   6        0.23       27.08     10.45 o 
  -1  -7   6        7.89       20.10      9.71 o 
   0  -7   6        0.56        1.46      8.05 o 
   1  -7   6      367.48      379.86     15.37 o 
   2  -7   6      565.42      560.01     24.02 o 
   3  -7   6      186.22      204.28     17.23 o 
   4  -7   6     1051.86      953.59     35.00 o 
   5  -7   6       46.81       45.11     12.51 o 
   6  -7   6       98.76       88.96     15.57 o 
   7  -7   6       72.36       51.70     18.76 o 
  -8  -6   6       63.79       73.26     17.43 o 
  -7  -6   6      157.14      143.39     20.03 o 
  -6  -6   6      963.50      986.80     40.59 o 
  -5  -6   6       20.40       17.90     14.04 o 
  -4  -6   6       17.05       15.10     11.11 o 
  -3  -6   6       47.82       40.92     10.91 o 
  -2  -6   6     1020.88      995.18     34.00 o 
  -1  -6   6      548.98      573.45     22.76 o 
   0  -6   6     1032.69      987.86     31.21 o 
   1  -6   6      830.29      847.45     20.00 o 
   2  -6   6        5.73        7.98      7.92 o 
   3  -6   6       10.16       14.24      9.65 o 
   4  -6   6     2449.77     2340.43     70.47 o 
   5  -6   6       97.77      108.06     13.97 o 
   6  -6   6      774.16      773.07     33.67 o 
   7  -6   6        0.06       17.70     16.30 o 
  -9  -5   6      163.21      207.01     21.23 o 
  -8  -5   6      257.89      254.92     21.89 o 
  -7  -5   6      257.60      280.54     21.83 o 
  -6  -5   6      307.97      266.69     22.22 o 
  -5  -5   6     2203.76     2166.69     64.81 o 
  -4  -5   6       20.83       17.17     10.18 o 
  -3  -5   6      479.80      455.67     21.16 o 
  -2  -5   6        0.47        0.07      6.85 o 
  -1  -5   6       10.92       17.10      7.32 o 
   0  -5   6      498.41      523.90     13.84 o 
   1  -5   6     7399.22     7372.77    135.94 o 
   2  -5   6       46.99       47.79      5.03 o 
   3  -5   6      109.35      142.26     12.98 o 
   4  -5   6       69.14       55.43     10.71 o 
   5  -5   6      672.22      662.15     28.48 o 
   6  -5   6       91.68       85.77     15.90 o 
   7  -5   6      159.77      179.26     21.36 o 
  -9  -4   6      249.71      253.45     20.69 o 
  -8  -4   6      123.59      111.66     16.64 o 
  -7  -4   6       68.59       80.45     13.57 o 
  -6  -4   6       11.44        5.86     11.44 o 
  -5  -4   6       44.20       39.66     11.25 o 
  -4  -4   6      446.64      410.09     20.56 o 
  -3  -4   6        5.20        5.32      6.72 o 
  -2  -4   6     5418.95     5197.09    133.68 o 
  -1  -4   6      814.79      813.79     26.15 o 
   0  -4   6        9.47        2.41      4.33 o 
   1  -4   6       34.78       49.24     17.43 o 
   2  -4   6     9088.02     8775.88    244.57 o 
   3  -4   6     1006.69     1003.96     33.74 o 
   4  -4   6      535.53      514.82     22.76 o 
   5  -4   6      277.34      263.17     19.23 o 
   6  -4   6       10.55        7.85     13.97 o 
   7  -4   6       27.63       23.36     19.23 o 
  -8  -3   6      404.66      380.37     15.97 o 
  -7  -3   6       10.48       11.67      7.25 o 
  -6  -3   6      262.48      253.34     11.59 o 
  -5  -3   6     1813.92     1743.98     35.71 o 
  -4  -3   6       46.29       46.26      7.59 o 
  -3  -3   6      681.59      675.19     23.56 o 
  -2  -3   6      479.62      496.06     18.30 o 
  -1  -3   6     8624.91     8136.32    203.75 o 
   0  -3   6      109.82      115.17      6.03 o 
   1  -3   6        2.14        7.88      4.42 o 
   2  -3   6      815.98      749.41     42.45 o 
   3  -3   6     1013.74      979.76     23.76 o 
   4  -3   6      695.60      712.05     32.04 o 
   5  -3   6       26.69       35.97      9.26 o 
   6  -3   6      781.86      815.11     31.24 o 
   7  -3   6       21.38        5.59     19.10 o 
 -10  -2   6        0.40       -0.20     14.24 o 
  -9  -2   6      106.66      102.27     14.57 o 
  -8  -2   6        8.15      -10.41      7.25 o 
  -7  -2   6       80.37       58.54      7.88 o 
  -6  -2   6      895.65      859.12     20.94 o 
  -5  -2   6      356.71      375.15     11.76 o 
  -4  -2   6     6092.84     6077.91    109.98 o 
  -3  -2   6       42.85       50.76      3.51 o 
  -2  -2   6       22.94       19.85      2.26 o 
  -1  -2   6      185.86      140.27      5.66 o 
   0  -2   6     5206.01     5122.10     76.88 o 
   1  -2   6     3027.10     3031.25     46.79 o 
   2  -2   6      200.37      200.89      6.99 o 
   3  -2   6      707.17      719.96     14.62 o 
   4  -2   6       35.63       17.07     12.84 o 
   5  -2   6       35.69       30.62      8.85 o 
   6  -2   6     1561.45     1621.06     54.70 o 
   7  -2   6       73.71       89.48     13.62 o 
 -11  -1   6        1.15       -9.12     15.04 o 
 -10  -1   6       17.80       42.92     14.97 o 
  -9  -1   6      148.58      149.12     15.50 o 
  -8  -1   6      143.90      136.10     24.99 o 
  -7  -1   6      527.29      522.25     15.88 o 
  -6  -1   6      258.16      249.01     10.50 o 
  -5  -1   6     1135.85     1105.93     23.62 o 
  -4  -1   6     3192.16     3182.04     59.05 o 
  -3  -1   6     4433.97     4609.69     83.54 o 
  -2  -1   6      453.48      452.37     10.41 o 
  -1  -1   6      704.82      721.36     12.64 o 
   0  -1   6      442.70      437.47      8.65 o 
   1  -1   6      397.50      396.33      8.73 o 
   2  -1   6      305.57      279.45      7.99 o 
   3  -1   6     2153.22     2101.41     34.73 o 
   4  -1   6      116.12      134.09     10.21 o 
   5  -1   6       40.42       39.45      9.60 o 
   6  -1   6        8.87       16.32     14.34 o 
   7  -1   6      414.47      458.07     29.28 o 
 -11   0   6       33.02       29.61     14.97 o 
 -10   0   6       26.45        5.52     13.71 o 
  -9   0   6        2.54       -0.93     11.71 o 
  -8   0   6      592.58      534.99     24.42 o 
  -7   0   6      705.99      681.25     20.36 o 
  -6   0   6     1077.67     1126.12     24.72 o 
  -5   0   6      223.63      230.21      8.87 o 
  -4   0   6      117.78      114.67      8.95 o 
  -3   0   6     2049.65     2153.90     40.60 o 
  -2   0   6      259.73      272.93      7.70 o 
  -1   0   6      792.01      774.68     13.24 o 
   0   0   6     3904.66     3843.71     58.25 o 
   1   0   6      481.02      475.38     12.95 o 
   2   0   6       67.15       67.88      4.79 o 
   3   0   6        8.92        3.91      4.52 o 
   4   0   6     3465.53     3290.40     67.92 o 
   5   0   6       23.84       22.69     11.98 o 
   6   0   6      151.31      171.48     19.56 o 
   7   0   6        1.11       -1.60     15.37 o 
 -11   1   6       71.04       44.05     17.23 o 
 -10   1   6       56.81       41.52     15.44 o 
  -9   1   6      106.35       67.27     13.31 o 
  -8   1   6      212.43      202.75     16.04 o 
  -7   1   6       58.61       47.15      6.83 o 
  -6   1   6     1255.14     1321.27     34.40 o 
  -5   1   6       52.53       55.57      5.14 o 
  -4   1   6       37.44       42.01      5.16 o 
  -3   1   6      451.09      470.46     11.79 o 
  -2   1   6      401.46      387.48     10.23 o 
  -1   1   6     1087.54     1082.45     23.03 o 
   0   1   6        4.10        6.67      3.97 o 
   1   1   6     6257.36     5997.23     93.77 o 
   2   1   6       32.41       32.29      4.87 o 
   3   1   6       32.12       29.01      8.65 o 
   4   1   6       64.57       61.08     11.64 o 
   5   1   6      392.49      465.38     25.42 o 
   6   1   6       98.37      104.40     18.83 o 
   7   1   6       20.07        3.73     16.24 o 
 -11   2   6       82.08       60.09     16.77 o 
 -10   2   6        6.37       -3.39     13.31 o 
  -9   2   6      308.64      314.80     22.02 o 
  -8   2   6        0.18        4.26     10.11 o 
  -7   2   6        0.91        3.99      8.98 o 
  -6   2   6      688.42      707.42     32.70 o 
  -5   2   6      765.95      774.62     23.29 o 
  -4   2   6      625.38      649.55     15.64 o 
  -3   2   6      121.99      116.13      6.28 o 
  -2   2   6     2490.02     2420.18     46.05 o 
  -1   2   6        1.65       -5.23      3.49 o 
   0   2   6     1126.46     1152.76     24.36 o 
   1   2   6     2122.09     2195.60     42.86 o 
   2   2   6     1018.52     1035.50     33.74 o 
   3   2   6      231.91      190.84     14.71 o 
   4   2   6        2.27        5.19     11.58 o 
   5   2   6       21.37        5.39     12.78 o 
   6   2   6       21.30       27.48     16.90 o 
 -11   3   6        2.79       -2.33     14.84 o 
 -10   3   6      122.07      112.39     17.57 o 
  -9   3   6       76.96       83.11     14.77 o 
  -8   3   6      185.02      187.44     15.50 o 
  -7   3   6      186.66      185.38     14.44 o 
  -6   3   6        0.59       -2.27      5.11 o 
  -5   3   6       34.35       43.17      7.79 o 
  -4   3   6       20.72       24.99      6.92 o 
  -3   3   6     1856.38     1873.18     37.15 o 
  -2   3   6     1073.92     1111.32     23.98 o 
  -1   3   6     1045.80     1042.32     22.68 o 
   0   3   6       18.11       12.08      4.60 o 
   1   3   6      103.13      116.78      9.71 o 
   2   3   6      271.56      277.81     15.97 o 
   3   3   6       34.62       38.73     10.18 o 
   4   3   6      109.70      128.36     14.97 o 
   5   3   6      110.15      134.61     17.90 o 
   6   3   6       54.46       81.58     19.30 o 
 -10   4   6        0.24        4.39     14.37 o 
  -9   4   6        0.34       10.98     12.51 o 
  -8   4   6        0.39       -6.79     11.05 o 
  -7   4   6       70.74       84.11     11.18 o 
  -6   4   6      309.22      316.33     12.66 o 
  -5   4   6      757.00      783.45     19.66 o 
  -4   4   6      408.21      437.07     20.29 o 
  -3   4   6        0.92        1.63     11.21 o 
  -2   4   6      159.69      164.08      8.62 o 
  -1   4   6     1035.66     1038.93     23.63 o 
   0   4   6       56.68       42.32      7.59 o 
   1   4   6      269.98      255.45     15.64 o 
   2   4   6      412.78      399.24     19.43 o 
   3   4   6        1.22        1.13     11.05 o 
   4   4   6       19.54       13.84     12.64 o 
   5   4   6       11.80        9.85     15.44 o 
 -10   5   6        0.06       -4.06     14.84 o 
  -9   5   6       29.44       24.15     14.57 o 
  -8   5   6       12.95       -5.39     10.65 o 
  -7   5   6        1.20        0.87      9.18 o 
  -6   5   6       48.78       33.80      9.38 o 
  -5   5   6      376.63      391.53     13.80 o 
  -4   5   6      633.76      693.61     51.60 o 
  -3   5   6       31.27       25.70      6.32 o 
  -2   5   6       24.31       16.30      7.59 o 
  -1   5   6       72.86       88.50      9.32 o 
   0   5   6      156.20      125.89     10.78 o 
   1   5   6      114.26      128.56     11.44 o 
   2   5   6       25.62       39.72     10.45 o 
   4   5   6        0.04       12.11     13.64 o 
   5   5   6        0.00       -3.86     15.77 o 
 -10   6   6        0.55      -12.58     14.51 o 
  -9   6   6       85.25      105.93     16.37 o 
  -8   6   6       13.04       10.91     11.44 o 
  -7   6   6      184.57      183.19     15.17 o 
  -6   6   6        8.16        2.40      8.52 o 
  -5   6   6       43.86       57.42     10.11 o 
  -4   6   6      502.22      476.10     21.23 o 
  -3   6   6     1175.12     1057.33     34.53 o 
  -2   6   6      267.95      277.83     10.85 o 
  -1   6   6        0.13       -6.25      7.25 o 
   0   6   6      167.76      153.44     13.04 o 
   1   6   6        3.89        1.53      9.12 o 
   2   6   6       87.68      112.85     13.84 o 
   3   6   6      332.55      283.73     20.83 o 
   4   6   6       10.84       -8.38     13.64 o 
  -9   7   6       17.21       26.15     15.44 o 
  -8   7   6       53.54       50.24     12.58 o 
  -7   7   6       11.92        9.12     10.45 o 
  -6   7   6       32.26       41.79     11.05 o 
  -5   7   6       10.80       16.97      9.45 o 
  -4   7   6        6.42        6.72      8.45 o 
  -3   7   6       11.56        9.12      8.98 o 
  -2   7   6        0.52        7.59      7.92 o 
  -1   7   6      123.68      145.72     12.58 o 
   0   7   6       17.26       15.77      9.71 o 
   1   7   6       48.56       40.59     12.04 o 
   2   7   6        0.92        2.00     11.38 o 
   3   7   6        5.46       14.97     13.97 o 
  -8   8   6        0.17      -12.78     11.98 o 
  -7   8   6        1.64      -12.38     10.58 o 
  -6   8   6        0.45        0.00     10.38 o 
  -5   8   6        0.11       -6.65      8.92 o 
  -4   8   6       36.77       42.45     11.11 o 
  -3   8   6       63.36       55.83     11.44 o 
  -2   8   6        0.18       -7.65      9.12 o 
  -1   8   6        0.39       -2.06      9.32 o 
   0   8   6       36.44       24.29     11.05 o 
   1   8   6       90.80       63.48     14.04 o 
   2   8   6        3.19        8.05     13.57 o 
  -7   9   6        2.92        3.79     12.31 o 
  -6   9   6        0.87        6.79     11.64 o 
  -5   9   6        1.15        8.58     12.31 o 
  -4   9   6        0.08        5.72     11.18 o 
  -3   9   6       44.68       39.39     10.98 o 
  -2   9   6       48.05       37.40     11.64 o 
  -1   9   6        0.16        0.73     11.18 o 
   0   9   6        0.59       -2.20     11.91 o 
  -5  10   6        6.17       13.91     13.77 o 
  -4  10   6        0.28       -7.59     12.98 o 
  -3  10   6        1.19      -14.27      9.52 o 
  -3 -10   7      107.34      106.53     22.29 o 
  -2 -10   7       61.24       78.65     17.23 o 
  -1 -10   7       80.24      125.43     16.90 o 
   0 -10   7       22.45       15.64     12.78 o 
   1 -10   7       80.26       64.61     15.50 o 
   2 -10   7       40.37       36.93     14.11 o 
   3 -10   7       49.85       61.55     16.44 o 
  -5  -9   7       42.62       46.71     19.56 o 
  -4  -9   7      103.79       95.22     19.76 o 
  -3  -9   7      119.16      110.86     19.90 o 
  -2  -9   7      143.87      134.61     18.03 o 
  -1  -9   7      286.22      293.91     21.09 o 
   0  -9   7       72.77       77.57     16.10 o 
   1  -9   7      134.27      127.03     15.04 o 
   2  -9   7      297.34      284.53     21.76 o 
   3  -9   7       36.30       36.33     13.24 o 
   4  -9   7       86.95       90.43     15.37 o 
  -6  -8   7      276.88      282.20     27.08 o 
  -5  -8   7      306.00      340.09     27.41 o 
  -4  -8   7      109.96       93.16     17.77 o 
  -3  -8   7        0.11       -9.12     13.91 o 
  -2  -8   7        7.22       -5.52     10.71 o 
  -1  -8   7       61.13       52.57     11.84 o 
   0  -8   7       74.60       63.14      7.90 o 
   1  -8   7      589.60      596.54     27.15 o 
   2  -8   7        3.30        2.73     10.58 o 
   3  -8   7     1181.91     1236.19     43.38 o 
   4  -8   7        1.47       -8.45     11.64 o 
   5  -8   7       15.67       23.36     13.64 o 
  -7  -7   7       56.48       54.96     18.23 o 
  -6  -7   7        7.48      -24.35     16.24 o 
  -5  -7   7      367.67      358.05     25.35 o 
  -4  -7   7       31.31       32.14     14.91 o 
  -3  -7   7        0.58       -2.53     10.71 o 
  -2  -7   7      590.74      539.44     24.09 o 
  -1  -7   7        0.46        0.80      8.85 o 
   0  -7   7     1244.28     1161.99     32.67 o 
   1  -7   7      178.35      168.44      9.74 o 
   2  -7   7      379.31      375.69     20.23 o 
   3  -7   7      339.76      331.17     19.83 o 
   4  -7   7     1046.57      977.81     36.66 o 
   5  -7   7      652.44      683.17     31.74 o 
   6  -7   7       13.81       12.44     15.17 o 
  -8  -6   7      175.03      187.64     22.16 o 
  -7  -6   7      109.42       98.88     17.90 o 
  -6  -6   7        6.35       -4.46     14.64 o 
  -5  -6   7      384.66      421.67     26.08 o 
  -4  -6   7      223.93      216.79     17.10 o 
  -3  -6   7      123.77      115.05     12.84 o 
  -2  -6   7      482.93      440.30     20.29 o 
  -1  -6   7     2339.86     2279.68     63.68 o 
   0  -6   7      690.37      662.73     17.64 o 
   1  -6   7      684.93      701.24     17.80 o 
   2  -6   7        3.02        8.25      8.58 o 
   3  -6   7      515.86      491.47     22.76 o 
   4  -6   7      353.02      330.64     21.36 o 
   5  -6   7        0.36        6.25     12.38 o 
   6  -6   7      382.25      397.11     27.68 o 
  -9  -5   7        2.10       -3.93     15.64 o 
  -8  -5   7        9.14       14.77     15.50 o 
  -7  -5   7      207.76      251.99     21.03 o 
  -6  -5   7        9.51       -1.73     12.58 o 
  -5  -5   7      548.69      458.86     23.42 o 
  -4  -5   7     1919.90     1900.73     56.83 o 
  -3  -5   7      859.24      713.18     26.75 o 
  -2  -5   7     1516.32     1395.82     42.05 o 
  -1  -5   7      905.30      884.72     29.08 o 
   0  -5   7      465.86      457.43     19.46 o 
   1  -5   7     3491.88     3519.99     78.38 o 
   2  -5   7        1.91       21.69      9.12 o 
   3  -5   7      904.86      892.24     32.54 o 
   4  -5   7      265.19      252.32     19.10 o 
   5  -5   7        6.92       -3.13     12.11 o 
   6  -5   7      427.33      389.73     28.15 o 
   7  -5   7       11.78      -17.17     17.83 o 
  -9  -4   7        6.60       -4.39     14.84 o 
  -8  -4   7      116.19       98.21     16.50 o 
  -7  -4   7      258.29      236.35     19.03 o 
  -6  -4   7      732.36      670.93     28.08 o 
  -5  -4   7      600.69      543.44     24.02 o 
  -4  -4   7     4298.33     4183.07    111.12 o 
  -3  -4   7     1309.47     1277.25     39.26 o 
  -2  -4   7     1658.64     1588.46     45.71 o 
  -1  -4   7       46.61       64.54      8.12 o 
   0  -4   7        1.30        7.77      4.45 o 
   1  -4   7      325.80      326.50     10.55 o 
   2  -4   7      525.67      547.68     19.73 o 
   3  -4   7       78.25       76.19     10.45 o 
   4  -4   7       99.33       84.51     12.38 o 
   5  -4   7     1330.88     1247.37     45.65 o 
   6  -4   7        1.68       -1.66     16.70 o 
   7  -4   7       76.81       78.98     22.42 o 
  -9  -3   7        7.56       -5.12     13.37 o 
  -8  -3   7       31.00       32.54     13.44 o 
  -7  -3   7      935.58      902.29     33.80 o 
  -6  -3   7     1154.94     1141.24     38.59 o 
  -5  -3   7      750.59      719.84     27.61 o 
  -3  -3   7     2129.91     2162.90     60.02 o 
  -2  -3   7        1.37       -2.46      5.79 o 
  -1  -3   7     2029.99     2008.20     54.63 o 
   0  -3   7     1107.57     1119.55     23.90 o 
   1  -3   7      532.21      536.69     13.70 o 
   2  -3   7     1112.46     1103.97     23.69 o 
   3  -3   7       54.12       54.10      9.65 o 
   4  -3   7     1314.34     1161.00     40.52 o 
   5  -3   7      237.62      233.89     20.83 o 
   6  -3   7      782.54      760.43     38.46 o 
   7  -3   7      133.30      134.94     23.22 o 
  -8  -2   7      183.49      185.04     10.89 o 
  -7  -2   7       20.16       21.17      6.84 o 
  -6  -2   7      978.96      986.77     22.89 o 
  -5  -2   7      195.59      200.16     10.38 o 
  -4  -2   7      480.40      480.16     19.30 o 
  -3  -2   7      484.31      469.91     18.23 o 
  -2  -2   7      604.80      564.66     19.96 o 
  -1  -2   7       19.27       27.44      4.17 o 
   0  -2   7      533.75      560.83     13.88 o 
   1  -2   7     4676.43     4546.82     69.27 o 
   2  -2   7     1558.61     1529.59     26.12 o 
   3  -2   7     1379.73     1349.94     24.29 o 
   4  -2   7        8.42       13.55      7.73 o 
   5  -2   7      220.23      212.69     16.24 o 
   6  -2   7      300.16      261.17     25.49 o 
   7  -2   7       12.18       52.23     22.69 o 
 -10  -1   7        3.49      -15.04     11.98 o 
  -9  -1   7      701.36      638.46     28.68 o 
  -8  -1   7       21.16        2.19      6.78 o 
  -7  -1   7       96.64      108.85      8.14 o 
  -6  -1   7       19.05       18.99      5.38 o 
  -5  -1   7      995.47     1049.40     22.74 o 
  -4  -1   7      161.77      158.66      6.87 o 
  -3  -1   7      309.00      326.08      9.17 o 
  -2  -1   7     2456.63     2321.73     43.40 o 
  -1  -1   7      598.79      609.29     11.30 o 
   0  -1   7      329.25      335.17      7.92 o 
   1  -1   7      989.78      964.70     17.15 o 
   2  -1   7     1342.23     1269.58     22.20 o 
   3  -1   7     1638.59     1619.80     28.42 o 
   4  -1   7      127.59      140.64     12.31 o 
   5  -1   7      202.83      214.71     17.13 o 
   6  -1   7       70.39       69.23     12.60 o 
   7  -1   7       34.08       52.03     18.17 o 
 -11   0   7       16.71      -14.37     14.97 o 
 -10   0   7        3.26       -6.72     13.37 o 
  -9   0   7       48.14       40.79     12.91 o 
  -8   0   7      461.75      463.07     19.70 o 
  -7   0   7      152.28      177.05     11.41 o 
  -6   0   7       18.21       23.06      5.56 o 
  -5   0   7      667.60      654.63     29.34 o 
  -4   0   7      488.59      505.46     12.84 o 
  -3   0   7      697.19      701.09     15.67 o 
  -2   0   7     4473.78     4855.04     90.41 o 
  -1   0   7     1435.96     1373.48     27.25 o 
   0   0   7     2555.52     2553.88     39.87 o 
   1   0   7      170.27      171.72      6.89 o 
   2   0   7       81.20       90.19      5.93 o 
   3   0   7      165.21      164.73      8.17 o 
   4   0   7      188.62      230.53     13.82 o 
   5   0   7        9.03       13.51     13.64 o 
   6   0   7       75.19       93.76     18.43 o 
   7   0   7      158.55      157.77     21.96 o 
 -11   1   7       28.63       35.60     16.77 o 
 -10   1   7       10.58       21.03     14.51 o 
  -9   1   7       50.82       44.18     12.31 o 
  -8   1   7        0.29       14.37      9.52 o 
  -7   1   7       43.72       56.61      7.37 o 
  -6   1   7      266.80      282.53     11.32 o 
  -5   1   7     2149.70     2184.28     42.79 o 
  -4   1   7     1349.45     1302.06     26.88 o 
  -3   1   7     1493.60     1560.10     31.00 o 
  -2   1   7      326.15      346.25     10.05 o 
  -1   1   7     1035.53      977.80     20.84 o 
   0   1   7       45.75       45.25      5.08 o 
   1   1   7      930.74      907.36     17.61 o 
   2   1   7      435.99      428.81     19.63 o 
   3   1   7        5.33       -7.05      9.32 o 
   4   1   7      243.35      213.00     17.77 o 
   5   1   7        6.17        4.39     13.64 o 
   6   1   7      283.50      342.75     26.55 o 
 -11   2   7       37.00       33.00     16.04 o 
 -10   2   7       14.55       10.98     13.24 o 
  -9   2   7      130.43      133.01     15.37 o 
  -8   2   7      223.84      254.25     17.23 o 
  -7   2   7        2.05       -7.14      6.09 o 
  -6   2   7       12.00        9.40      5.77 o 
  -5   2   7       13.89        6.77      4.92 o 
  -4   2   7     1553.44     1530.47     31.19 o 
  -3   2   7      220.41      195.28      8.09 o 
  -2   2   7      775.35      782.41     18.10 o 
  -1   2   7       10.04       17.57      4.49 o 
   0   2   7      418.22      411.30     12.06 o 
   1   2   7       31.16       28.26      5.81 o 
   2   2   7       77.50      104.87     10.85 o 
   3   2   7      642.28      669.07     26.82 o 
   4   2   7       96.55       91.76     14.31 o 
   5   2   7       96.54       96.35     17.97 o 
   6   2   7        0.04       -1.06     16.83 o 
 -11   3   7       10.73        2.13     15.77 o 
 -10   3   7        1.74        6.32     13.24 o 
  -9   3   7       23.28       36.13     13.71 o 
  -8   3   7        6.50       12.04     11.25 o 
  -7   3   7      739.36      734.34     27.48 o 
  -6   3   7        0.03       -2.17      5.42 o 
  -5   3   7      250.57      269.13     11.22 o 
  -4   3   7        6.77       -2.92      4.63 o 
  -3   3   7      511.23      487.03     14.00 o 
  -2   3   7      147.68      152.51      7.85 o 
  -1   3   7      144.12      149.63      7.97 o 
   0   3   7     1371.59     1344.41     28.96 o 
   1   3   7      141.02      129.82     10.91 o 
   2   3   7       46.79       37.40      9.91 o 
   3   3   7      171.78      178.59     16.04 o 
   4   3   7      242.45      304.62     23.02 o 
   5   3   7      211.55      216.39     20.89 o 
 -10   4   7       48.01       37.86     15.57 o 
  -9   4   7        1.94        5.79     13.44 o 
  -8   4   7       51.58       48.44     11.58 o 
  -7   4   7       10.48        6.12      9.32 o 
  -6   4   7      628.57      606.11     17.85 o 
  -5   4   7      190.96      200.92      9.95 o 
  -4   4   7        2.26        1.23      5.27 o 
  -3   4   7      135.68      147.58     10.28 o 
  -2   4   7      213.62      221.96     12.45 o 
  -1   4   7        2.32        4.60      5.15 o 
   0   4   7        3.36       14.64      7.65 o 
   1   4   7      271.44      270.22     16.04 o 
   2   4   7      153.11      123.30     13.24 o 
   3   4   7        0.27        1.66     11.31 o 
   4   4   7       16.72       14.84     13.57 o 
   5   4   7       34.68       61.28     19.36 o 
 -10   5   7        4.50       -8.12     15.37 o 
  -9   5   7      208.32      206.08     18.76 o 
  -8   5   7       53.40       53.83     12.38 o 
  -7   5   7       21.22       21.36     10.98 o 
  -6   5   7        4.17        5.51      6.69 o 
  -5   5   7       39.49       35.91      6.90 o 
  -4   5   7      605.47      601.39     27.41 o 
  -3   5   7      483.44      482.83     31.04 o 
  -2   5   7      142.52      136.98      8.69 o 
  -1   5   7      141.65      146.12     12.11 o 
   0   5   7       15.46       26.35      9.12 o 
   1   5   7      304.10      313.27     18.10 o 
   2   5   7        8.06       17.77     10.78 o 
   3   5   7       62.79       88.83     14.77 o 
   4   5   7        0.43       18.76     14.77 o 
  -9   6   7       49.15       70.80     15.30 o 
  -8   6   7        5.36       16.50     12.04 o 
  -7   6   7       40.18       55.23     11.78 o 
  -6   6   7       54.37       57.42     12.04 o 
  -5   6   7       11.94        8.33      7.52 o 
  -4   6   7       97.81       72.40     10.71 o 
  -3   6   7      110.84      116.45     11.98 o 
  -2   6   7       63.45       61.22      9.58 o 
  -1   6   7        6.02        1.80      8.72 o 
   0   6   7      109.11       95.35     11.64 o 
   1   6   7       47.37       48.57     11.64 o 
   2   6   7       47.13       55.23     12.98 o 
   3   6   7        4.19        5.66     13.31 o 
  -9   7   7        0.49        0.47     13.51 o 
  -8   7   7       13.32        3.06     12.04 o 
  -7   7   7       11.85        3.79     11.64 o 
  -6   7   7       16.30       19.30     10.71 o 
  -5   7   7       63.56       65.41     11.58 o 
  -4   7   7        0.06       -6.32      9.18 o 
  -3   7   7        0.70       -3.86     10.31 o 
  -2   7   7        0.67        0.20      8.65 o 
  -1   7   7       64.86       59.89     10.91 o 
   0   7   7        1.05       -3.39     10.71 o 
   1   7   7       42.79       31.21     12.11 o 
   2   7   7       58.80       59.02     14.11 o 
  -8   8   7       17.94       31.27     14.51 o 
  -7   8   7        6.78       12.78     11.84 o 
  -6   8   7       25.36       23.75     11.84 o 
  -5   8   7        0.44        9.18     10.51 o 
  -4   8   7      178.26      152.38     14.44 o 
  -3   8   7       63.96       48.11     10.51 o 
  -2   8   7        1.43      -12.38      8.72 o 
  -1   8   7        8.15        6.45     10.38 o 
   0   8   7       10.33       11.91     11.31 o 
   1   8   7        1.02       -4.19     12.04 o 
  -6   9   7       19.74       33.07     13.11 o 
  -5   9   7        0.41        4.92     12.64 o 
  -4   9   7        5.49       18.76     12.38 o 
  -3   9   7        7.68       10.71     10.31 o 
  -2   9   7       12.90       18.56     10.78 o 
  -1   9   7        5.88        2.79     11.25 o 
  -3 -10   8        6.88        3.26     17.70 o 
  -2 -10   8        5.76       16.70     16.30 o 
  -1 -10   8       37.49       35.47     14.17 o 
   0 -10   8      308.38      261.84     22.89 o 
   1 -10   8       21.06       36.00     13.91 o 
   2 -10   8        0.67       16.83     15.44 o 
  -5  -9   8        1.26       18.56     20.43 o 
  -4  -9   8       96.12      104.67     19.70 o 
  -3  -9   8      244.14      287.79     23.89 o 
  -2  -9   8       38.88       34.60     14.77 o 
  -1  -9   8       26.34       46.31     12.04 o 
   0  -9   8      346.09      347.34     23.09 o 
   1  -9   8      339.61      387.87     24.49 o 
   2  -9   8      281.45      255.25     20.63 o 
   3  -9   8        5.78        7.05     13.37 o 
  -6  -8   8       35.40       37.93     20.23 o 
  -5  -8   8       11.21       37.40     16.57 o 
  -4  -8   8       75.39      117.51     17.77 o 
  -3  -8   8      630.78      618.10     30.54 o 
  -2  -8   8      649.92      634.46     27.75 o 
  -1  -8   8        6.13       10.25      9.78 o 
   0  -8   8        7.68       -0.54     11.98 o 
   1  -8   8      898.75      935.83     36.26 o 
   2  -8   8        1.29       -9.85     10.91 o 
   3  -8   8      355.80      365.11     22.69 o 
   4  -8   8      157.68      186.45     18.17 o 
  -7  -7   8        3.63      -23.66     15.77 o 
  -6  -7   8      483.70      463.19     28.88 o 
  -5  -7   8      138.89      150.78     18.50 o 
  -4  -7   8        5.93        3.53     13.64 o 
  -3  -7   8       45.29       45.58     13.24 o 
  -2  -7   8     2130.76     1885.89     56.83 o 
  -1  -7   8        2.91       12.64      9.65 o 
   0  -7   8      163.13      158.31      9.43 o 
   1  -7   8       87.45       92.42     13.51 o 
   2  -7   8       11.35       24.62     11.91 o 
   3  -7   8      116.87      119.84     15.57 o 
   4  -7   8        3.05       12.11     12.78 o 
   5  -7   8      654.26      698.21     32.47 o 
  -8  -6   8       22.62       -1.60     17.50 o 
  -7  -6   8      173.75      201.48     22.16 o 
  -6  -6   8        0.91      -18.43     12.58 o 
  -5  -6   8     1322.68     1310.38     46.25 o 
  -4  -6   8      192.63      246.27     20.16 o 
  -3  -6   8        6.57        7.32      9.85 o 
  -2  -6   8       72.02       53.50     10.05 o 
  -1  -6   8     2001.77     1891.15     54.03 o 
   0  -6   8      304.62      323.20     25.02 o 
   1  -6   8       12.54       12.11      5.97 o 
   2  -6   8      886.06      918.19     33.60 o 
   3  -6   8        2.48        0.73      9.98 o 
   4  -6   8       21.36       48.11     14.11 o 
   5  -6   8      595.57      629.27     31.67 o 
   6  -6   8      252.69      221.38     23.49 o 
  -9  -5   8        4.86      -20.03     16.37 o 
  -8  -5   8      500.50      465.78     27.15 o 
  -7  -5   8      192.62      173.54     18.03 o 
  -6  -5   8      238.75      241.14     19.96 o 
  -5  -5   8      343.56      302.36     20.03 o 
  -4  -5   8      744.10      722.36     28.55 o 
  -3  -5   8       54.64       39.39     10.45 o 
  -2  -5   8      215.15      230.90     14.64 o 
  -1  -5   8      437.83      414.61     17.83 o 
   0  -5   8      103.82       96.04      7.09 o 
   1  -5   8      326.17      333.32     12.03 o 
   2  -5   8      769.39      738.93     28.15 o 
   3  -5   8     1379.57     1301.87     43.98 o 
   4  -5   8      233.23      257.71     20.76 o 
   5  -5   8       72.83       93.09     17.23 o 
   6  -5   8       33.91       29.14     18.76 o 
  -9  -4   8      143.59      183.65     18.70 o 
  -8  -4   8       35.04       22.42     14.91 o 
  -7  -4   8      599.56      580.23     28.55 o 
  -6  -4   8       32.76       20.83     11.44 o 
  -5  -4   8       17.22       13.37     10.58 o 
  -4  -4   8      249.43      244.87     16.24 o 
  -3  -4   8      265.06      284.93     16.04 o 
  -2  -4   8      894.26      902.09     29.88 o 
  -1  -4   8     1642.53     1601.68     33.32 o 
   0  -4   8     1136.33     1122.86     24.85 o 
   1  -4   8        1.08       -1.37      5.04 o 
   2  -4   8       67.26       55.76     10.38 o 
   3  -4   8     2660.83     2594.02     76.79 o 
   4  -4   8       94.78       94.02     13.77 o 
   5  -4   8      632.33      652.30     32.80 o 
   6  -4   8       26.84       22.36     17.10 o 
  -9  -3   8      127.14      153.31     17.57 o 
  -8  -3   8      233.18      220.25     18.43 o 
  -7  -3   8       35.09       31.07     12.71 o 
  -6  -3   8      547.51      561.07     25.42 o 
  -5  -3   8      113.48      120.77     12.44 o 
  -4  -3   8     1062.05     1012.08     33.67 o 
  -3  -3   8      330.54      298.57     15.64 o 
  -2  -3   8       25.59       18.56      6.99 o 
  -1  -3   8      248.89      255.17      9.41 o 
   0  -3   8     7724.82     7786.42    143.72 o 
   1  -3   8       26.81       36.34      5.26 o 
   2  -3   8      192.61      176.59      9.22 o 
   3  -3   8        7.03       13.11      9.45 o 
   4  -3   8      203.12      220.85     18.37 o 
   5  -3   8      133.28      125.30     17.90 o 
   6  -3   8       16.02        9.78     17.70 o 
  -9  -2   8        3.31        3.99     12.71 o 
  -8  -2   8        9.72       -7.39     11.38 o 
  -7  -2   8       12.76        3.46     10.85 o 
  -6  -2   8       12.03       12.04     10.18 o 
  -5  -2   8     1242.36     1103.04     35.53 o 
  -4  -2   8       71.09       43.38      8.78 o 
  -3  -2   8     3417.88     3507.09     92.69 o 
  -2  -2   8      461.63      468.18     18.37 o 
  -1  -2   8        5.17        5.39      4.92 o 
   0  -2   8      147.43      146.99     11.31 o 
   1  -2   8     4242.43     4160.80     78.52 o 
   2  -2   8      481.48      482.56     14.16 o 
   3  -2   8      144.93      150.05     14.77 o 
   4  -2   8      467.47      435.38     26.22 o 
   5  -2   8       10.27       18.23     16.77 o 
   6  -2   8       14.16       22.69     18.43 o 
  -8  -1   8      181.11      171.34     15.37 o 
  -7  -1   8       43.91       52.54      7.13 o 
  -6  -1   8     1299.04     1312.11     41.32 o 
  -5  -1   8        1.78        3.06      8.85 o 
  -4  -1   8      459.64      445.16     19.90 o 
  -3  -1   8      179.96      212.86     13.97 o 
  -2  -1   8     3240.76     3329.49     63.37 o 
  -1  -1   8       40.99       31.27      4.75 o 
   0  -1   8       16.96       16.52      4.40 o 
   1  -1   8       13.72       17.28      4.03 o 
   2  -1   8      145.66      143.98      6.92 o 
   3  -1   8      378.49      391.42     12.21 o 
   4  -1   8      162.47      154.31     19.10 o 
   5  -1   8      577.83      576.84     34.73 o 
 -11   0   8       21.49       18.56     15.84 o 
 -10   0   8       18.48       20.23     14.24 o 
  -9   0   8       12.95        6.59     11.91 o 
  -8   0   8       71.41       77.43      8.75 o 
  -7   0   8      656.04      623.57     17.78 o 
  -6   0   8       42.12       50.94      6.20 o 
  -5   0   8     2019.37     2178.82     46.94 o 
  -4   0   8        1.06       -2.61      4.24 o 
  -3   0   8        6.29       -1.97      3.86 o 
  -2   0   8       39.57       32.89      6.16 o 
  -1   0   8     1001.35      999.43     21.17 o 
   0   0   8     1512.56     1484.39     29.96 o 
   1   0   8      454.77      482.23     13.72 o 
   2   0   8      401.11      396.51     11.28 o 
   3   0   8       16.93       16.62      7.69 o 
   4   0   8       68.79       82.74     11.21 o 
   5   0   8      783.00      778.06     35.93 o 
   6   0   8       13.61       51.37     18.30 o 
 -11   1   8        1.42      -19.23     13.91 o 
 -10   1   8      108.10       88.23     16.50 o 
  -9   1   8       41.79       56.56     12.84 o 
  -8   1   8      118.87      137.61     13.84 o 
  -7   1   8       17.22       16.41     18.96 o 
  -6   1   8      347.82      340.76     12.25 o 
  -5   1   8      492.43      524.88     14.59 o 
  -4   1   8      403.87      439.06     12.55 o 
  -3   1   8      371.16      349.74     13.97 o 
  -2   1   8      596.22      586.94     14.50 o 
  -1   1   8        0.97       -3.19      4.17 o 
   0   1   8        7.69        7.26      4.64 o 
   1   1   8      109.08      100.71      7.20 o 
   2   1   8     1070.77     1033.52     24.32 o 
   3   1   8        5.42       15.70     11.38 o 
   4   1   8       19.89       21.89     13.71 o 
   5   1   8        4.87        2.79     16.10 o 
   6   1   8       99.12      132.02     22.16 o 
 -11   2   8        8.56       -6.59     16.17 o 
 -10   2   8        0.84       -6.52     13.04 o 
  -9   2   8      191.60      198.69     17.83 o 
  -8   2   8      150.66      184.72     15.70 o 
  -7   2   8      147.02      164.85     10.44 o 
  -6   2   8        4.54       -4.50      9.65 o 
  -5   2   8       27.18       21.81      5.53 o 
  -4   2   8      407.44      389.73     12.16 o 
  -3   2   8      456.76      432.99     12.52 o 
  -2   2   8      339.03      312.71     16.93 o 
  -1   2   8     1252.01     1218.14     26.07 o 
   0   2   8      135.42      116.93     24.89 o 
   1   2   8       30.44       32.84      6.33 o 
   2   2   8       14.70       14.11     10.11 o 
   3   2   8      927.30      918.99     34.80 o 
   4   2   8       21.21       14.57     13.37 o 
   5   2   8       27.43       47.84     16.50 o 
 -10   3   8        6.39       -0.07     13.04 o 
  -9   3   8       11.40       11.38     11.58 o 
  -8   3   8        5.08        1.00     10.98 o 
  -7   3   8      111.11      109.14      9.12 o 
  -6   3   8       64.57       68.27      7.69 o 
  -5   3   8       10.26       17.92      6.09 o 
  -4   3   8      327.82      339.00     12.42 o 
  -3   3   8       60.37       63.50      6.64 o 
  -2   3   8      209.51      208.07      9.38 o 
  -1   3   8        4.26        2.55      5.67 o 
   0   3   8     1091.08     1007.44     23.59 o 
   1   3   8      111.17      105.15      9.05 o 
   2   3   8        0.15       -8.78      9.38 o 
   3   3   8        8.48       15.84     13.11 o 
   4   3   8       42.48       61.28     15.64 o 
   5   3   8       33.92       55.83     19.36 o 
 -10   4   8       59.98       57.49     16.90 o 
  -9   4   8        6.72       11.31     12.51 o 
  -8   4   8       12.43       25.42     10.98 o 
  -7   4   8       99.74       98.88     12.98 o 
  -6   4   8       94.81       95.37      9.01 o 
  -5   4   8      272.89      274.54     11.95 o 
  -4   4   8        2.87        2.60      7.79 o 
  -3   4   8      367.82      366.01     13.32 o 
  -2   4   8        7.80        8.49      5.91 o 
  -1   4   8      385.25      380.59     13.27 o 
   0   4   8      343.63      305.09     17.17 o 
   1   4   8      109.52      107.13     11.91 o 
   2   4   8       73.22       81.11     12.58 o 
   3   4   8        5.64       11.38     12.84 o 
   4   4   8        8.72       -6.12     14.31 o 
 -10   5   8       24.07       -3.93     15.64 o 
  -9   5   8        3.29        1.13     13.57 o 
  -8   5   8       58.83       54.50     12.84 o 
  -7   5   8        8.00       11.31     10.05 o 
  -6   5   8        6.06       24.61      8.30 o 
  -5   5   8        0.00       -4.27      7.35 o 
  -4   5   8      164.51      153.75     10.15 o 
  -3   5   8      123.24      125.77      9.33 o 
  -2   5   8       39.87       32.97      7.15 o 
  -1   5   8       57.80       60.42      9.98 o 
   0   5   8       43.31       61.35     11.44 o 
   1   5   8        3.12       11.64     10.38 o 
   2   5   8        0.47       -2.20     11.84 o 
   3   5   8       15.71        8.72     13.84 o 
  -9   6   8        0.36        3.46     13.24 o 
  -8   6   8       15.25        2.73     10.85 o 
  -7   6   8       49.32       53.43     13.11 o 
  -6   6   8       80.75       91.49     12.51 o 
  -5   6   8       20.19       21.12     12.08 o 
  -4   6   8        9.08       20.87      7.89 o 
  -3   6   8       69.85       71.86     12.24 o 
  -2   6   8      102.70       92.09     11.64 o 
  -1   6   8        4.04       -5.26      9.25 o 
   0   6   8       63.52       54.76     11.44 o 
   1   6   8       62.73       40.12     12.18 o 
   2   6   8        0.05       -0.93     13.77 o 
  -8   7   8        0.28      -11.98     12.91 o 
  -7   7   8        0.21        0.07     12.24 o 
  -6   7   8       33.56       36.20     11.98 o 
  -5   7   8       59.54       61.68     11.64 o 
  -4   7   8        3.67        2.66     10.65 o 
  -3   7   8        9.48        3.66      9.32 o 
  -2   7   8       16.78       18.03     10.11 o 
  -1   7   8       10.26        0.20     11.31 o 
   0   7   8       23.46       31.34     12.18 o 
   1   7   8        2.40        0.07     12.04 o 
  -7   8   8        0.65       -1.53     10.91 o 
  -6   8   8       30.02       20.43     11.98 o 
  -5   8   8       92.79       55.10     12.71 o 
  -4   8   8       92.97       73.00     13.77 o 
  -3   8   8       28.34       29.61     11.11 o 
  -2   8   8        0.03      -11.31     10.31 o 
  -1   8   8       11.63       19.83     11.51 o 
  -1 -10   9        6.74       -7.95      9.65 o 
  -4  -9   9        5.85      -18.50     15.57 o 
  -3  -9   9      132.85      150.78     19.96 o 
  -2  -9   9       19.67       18.96     14.11 o 
  -1  -9   9      165.97      173.05     12.21 o 
   0  -9   9       13.57        7.79     13.97 o 
   1  -9   9       30.92       33.34     13.97 o 
   2  -9   9      124.00      125.30     18.17 o 
  -6  -8   9       90.17       96.55     21.96 o 
  -5  -8   9      160.33      160.83     20.83 o 
  -4  -8   9      195.50      194.17     21.29 o 
  -3  -8   9       78.35       84.04     16.17 o 
  -2  -8   9       19.46       19.43     12.64 o 
  -1  -8   9      184.32      176.90     11.41 o 
   0  -8   9      210.27      197.18     19.30 o 
   1  -8   9        1.85       -8.45     12.71 o 
   2  -8   9      256.02      258.11     22.16 o 
   3  -8   9      188.49      184.78     19.36 o 
  -7  -7   9      251.72      228.03     23.69 o 
  -6  -7   9        6.67      -10.31     16.50 o 
  -5  -7   9       25.84       15.24     14.17 o 
  -4  -7   9      106.92       96.95     16.70 o 
  -3  -7   9      301.81      277.87     19.50 o 
  -2  -7   9      202.99      221.78     18.30 o 
  -1  -7   9      363.95      342.42     16.37 o 
   0  -7   9      236.52      226.96     11.98 o 
   1  -7   9      709.24      717.44     29.68 o 
   2  -7   9       52.87       60.69     13.24 o 
   3  -7   9      154.92      166.88     17.97 o 
   4  -7   9        0.91      -11.78     14.51 o 
  -8  -6   9       21.93       27.08     17.10 o 
  -7  -6   9      159.18      169.21     19.90 o 
  -6  -6   9      273.97      256.18     22.22 o 
  -5  -6   9       40.19       19.83     13.04 o 
  -4  -6   9      202.79      194.96     17.30 o 
  -3  -6   9       30.58       28.81     10.71 o 
  -2  -6   9       92.61       99.74     11.84 o 
  -1  -6   9      367.63      318.26     12.70 o 
   0  -6   9     1381.93     1442.79     31.95 o 
   1  -6   9        1.59      -11.44      9.52 o 
   2  -6   9     1717.48     1763.79     56.23 o 
   3  -6   9       42.17       58.56     12.84 o 
   4  -6   9        1.38      -10.11     12.78 o 
   5  -6   9       17.64       30.08     17.17 o 
  -8  -5   9        9.18      -10.78     15.44 o 
  -7  -5   9       30.78       45.65     14.77 o 
  -6  -5   9      160.20      187.31     17.37 o 
  -5  -5   9       34.40       29.21     11.98 o 
  -4  -5   9       23.47       36.20     11.64 o 
  -3  -5   9     1177.31     1123.34     37.40 o 
  -2  -5   9        0.74       16.30      9.32 o 
  -1  -5   9     1028.80     1075.61     25.16 o 
   0  -5   9       72.35       66.73      7.32 o 
   1  -5   9      413.11      473.21     52.60 o 
   2  -5   9      172.41      160.43     14.04 o 
   3  -5   9      622.90      624.28     28.55 o 
   4  -5   9      830.23      835.15     34.40 o 
   5  -5   9       96.14       98.95     17.70 o 
  -9  -4   9       32.53       23.56     16.10 o 
  -8  -4   9       17.62       29.01     14.04 o 
  -7  -4   9        6.01       18.30     13.64 o 
  -6  -4   9      926.64      830.83     32.27 o 
  -5  -4   9       79.88       82.98     13.11 o 
  -4  -4   9       55.11       68.00     10.78 o 
  -3  -4   9      464.85      460.99     21.29 o 
  -2  -4   9     2371.40     2368.91     65.74 o 
  -1  -4   9      678.43      674.46     17.57 o 
   0  -4   9      254.54      263.04     12.34 o 
   1  -4   9      121.66      130.21      8.27 o 
   2  -4   9      414.32      387.13     19.63 o 
   3  -4   9       80.34       85.70     13.64 o 
   4  -4   9       95.79      100.34     15.44 o 
   5  -4   9      335.21      339.49     25.68 o 
  -9  -3   9       70.19       77.12     15.90 o 
  -8  -3   9       35.96       29.68     14.17 o 
  -7  -3   9       11.55       31.67     13.24 o 
  -6  -3   9      474.60      448.55     22.42 o 
  -5  -3   9     1499.22     1428.43     44.52 o 
  -4  -3   9      369.21      362.18     18.56 o 
  -3  -3   9      417.62      444.56     19.70 o 
  -2  -3   9      239.85      242.87      9.82 o 
  -1  -3   9      344.13      339.44     13.67 o 
   0  -3   9     1430.61     1422.76     30.24 o 
   1  -3   9      153.80      162.19      9.46 o 
   2  -3   9      692.51      687.96     18.28 o 
   3  -3   9      460.12      456.67     23.95 o 
   4  -3   9        4.20       -6.25     13.97 o 
   5  -3   9      228.54      221.45     23.62 o 
  -9  -2   9       90.02       57.09     14.64 o 
  -8  -2   9      278.10      239.55     19.76 o 
  -7  -2   9      494.75      500.78     24.69 o 
  -6  -2   9      524.27      496.66     24.02 o 
  -4  -2   9      507.17      503.11     22.42 o 
  -3  -2   9      668.66      670.26     24.42 o 
  -2  -2   9      164.53      160.12      8.43 o 
  -1  -2   9       70.46       65.99      9.88 o 
   0  -2   9       75.46       81.63      6.52 o 
   1  -2   9      861.61      868.73     20.77 o 
   2  -2   9      234.12      212.84     10.87 o 
   3  -2   9       27.96       27.28     12.84 o 
   4  -2   9      921.09      895.70     37.66 o 
   5  -2   9        7.84       28.08     18.17 o 
  -8  -1   9      265.40      281.13     19.56 o 
  -7  -1   9      595.74      623.49     26.82 o 
  -6  -1   9      182.03      253.79     18.83 o 
  -5  -1   9       20.55       22.89      9.65 o 
  -4  -1   9      466.80      503.58     21.43 o 
  -3  -1   9        0.93       -3.86      8.32 o 
  -2  -1   9      529.37      505.04     20.29 o 
  -1  -1   9     1148.22     1095.99     33.74 o 
   0  -1   9      169.33      146.06     11.98 o 
   1  -1   9      482.19      484.66     18.93 o 
   2  -1   9        0.45       -0.18      6.61 o 
   3  -1   9      610.20      604.65     30.28 o 
   4  -1   9       93.89       88.10     19.03 o 
   5  -1   9      219.84      274.61     27.02 o 
  -8   0   9        0.84       -5.72     11.91 o 
  -7   0   9       57.46       74.59     13.64 o 
  -6   0   9        3.18       -5.66     11.05 o 
  -5   0   9       20.87       30.94      9.98 o 
  -4   0   9      844.24      860.37     30.48 o 
  -3   0   9      136.49      146.66     11.44 o 
  -2   0   9        1.22       -1.80      7.92 o 
  -1   0   9      256.61      238.41     14.24 o 
   0   0   9     1986.56     1890.75     53.57 o 
   1   0   9      845.60      842.67     29.34 o 
   2   0   9      306.03      276.34     16.24 o 
   3   0   9       47.18       32.41     10.45 o 
 -10   1   9      141.92      175.27     18.90 o 
  -9   1   9        0.82      -12.18     11.78 o 
  -8   1   9        4.04       -1.64      7.88 o 
  -7   1   9       45.51       58.15      7.91 o 
  -6   1   9      205.34      214.31     18.17 o 
  -5   1   9      166.50      164.89      9.03 o 
  -4   1   9      120.02      119.07      7.46 o 
  -3   1   9      870.08      860.04     20.09 o 
  -2   1   9      151.24      175.80      8.30 o 
  -1   1   9        4.00       12.41      5.38 o 
   0   1   9      115.97      121.34      9.58 o 
   1   1   9      480.22      466.71     47.08 o 
   2   1   9      340.55      355.33     14.11 o 
   3   1   9        2.37        1.26     12.18 o 
   4   1   9      106.87      113.19     17.30 o 
   5   1   9       54.96       70.07     19.23 o 
 -10   2   9        3.94       16.70     13.71 o 
  -9   2   9       16.45       18.90     13.04 o 
  -8   2   9       83.93      100.14     13.51 o 
  -7   2   9        4.03       -0.08     10.41 o 
  -6   2   9      416.04      417.66     14.97 o 
  -5   2   9      197.94      200.56      9.83 o 
  -4   2   9      206.91      200.46     10.05 o 
  -3   2   9      783.02      803.17     36.53 o 
  -2   2   9      231.14      216.48     11.68 o 
  -1   2   9      762.33      737.93     18.57 o 
   0   2   9       15.69       18.04      6.24 o 
   1   2   9        7.54        1.01      7.62 o 
   2   2   9       22.20       14.97     11.25 o 
   3   2   9        1.81        7.52     13.24 o 
   4   2   9       18.83       48.51     16.97 o 
 -10   3   9       24.84       42.79     16.04 o 
  -9   3   9        0.36        3.19     13.11 o 
  -8   3   9        9.98        0.40     11.31 o 
  -7   3   9      128.28      133.93     10.50 o 
  -6   3   9      327.06      350.95     13.86 o 
  -5   3   9      199.93      200.64     10.55 o 
  -4   3   9      201.37      222.35     12.44 o 
  -3   3   9        0.55       -2.57      5.76 o 
  -2   3   9      105.74       91.74      7.37 o 
  -1   3   9        8.08       -0.11      6.08 o 
   0   3   9       91.15       95.18      8.43 o 
   1   3   9      143.32      141.21     19.00 o 
   2   3   9        0.19        3.53     11.78 o 
   3   3   9       49.18       47.91     15.44 o 
   4   3   9       13.50       36.13     17.50 o 
 -10   4   9       36.72       55.56     15.04 o 
  -9   4   9       64.60       85.84     15.77 o 
  -8   4   9        0.65       -1.80     11.58 o 
  -7   4   9        2.39       -7.55      7.45 o 
  -6   4   9        2.80        7.69      7.21 o 
  -5   4   9      138.84      133.61     19.00 o 
  -4   4   9        0.04        1.59      6.80 o 
  -3   4   9       74.48       74.95      8.27 o 
  -2   4   9       58.75       54.38      7.80 o 
  -1   4   9       16.58       10.67      7.13 o 
   0   4   9        2.57       -2.86      9.78 o 
   1   4   9        4.32        3.73     10.38 o 
   2   4   9      171.28      185.52     18.03 o 
   3   4   9       32.67       19.10     15.57 o 
  -9   5   9        0.28        3.73     12.38 o 
  -8   5   9       65.41       56.96     13.11 o 
  -7   5   9        1.76       11.44     10.78 o 
  -6   5   9       22.44       24.40      8.47 o 
  -5   5   9        5.57        5.76      7.69 o 
  -4   5   9       34.28       37.36      9.58 o 
  -3   5   9       21.11       18.33      7.38 o 
  -2   5   9       14.49        7.08      7.28 o 
  -1   5   9      227.09      206.21     15.57 o 
   0   5   9       43.24       52.23     11.58 o 
   1   5   9        0.03        1.80     11.31 o 
   2   5   9        3.85       -3.46     13.24 o 
  -9   6   9        5.45        3.93     13.31 o 
  -8   6   9        2.07       17.77     12.64 o 
  -7   6   9       55.87       55.63     12.91 o 
  -6   6   9       37.18       32.18      9.62 o 
  -5   6   9        0.33       -2.81      8.19 o 
  -4   6   9       39.61       57.80     12.48 o 
  -3   6   9       17.85        3.46      8.98 o 
  -2   6   9        0.59        7.45      9.65 o 
  -1   6   9        1.49       -3.33     10.18 o 
   0   6   9       21.04       27.48     13.11 o 
   1   6   9       22.56       29.54     14.17 o 
  -8   7   9        2.44        8.05     14.11 o 
  -7   7   9        0.25       17.10     13.24 o 
  -6   7   9        7.13       18.50     12.84 o 
  -5   7   9       98.07       92.03     13.97 o 
  -4   7   9       70.68       59.49     12.84 o 
  -3   7   9        5.10        6.19     10.71 o 
  -2   7   9       17.63       18.10     11.38 o 
  -1   7   9       14.74       -9.85     11.51 o 
   0   7   9       28.13       23.22     13.11 o 
  -6   8   9       13.14       15.37     11.78 o 
  -5   8   9       33.27       34.80     13.44 o 
  -4   8   9       26.15       16.57     10.58 o 
  -3   8   9        0.86       -4.39     10.71 o 
  -3  -9  10        0.33        4.72     13.91 o 
  -2  -9  10      207.07      187.84     18.76 o 
  -1  -9  10        4.98       -4.68     10.58 o 
   0  -9  10       30.44       40.39     15.64 o 
  -5  -8  10        9.53        8.12     17.57 o 
  -4  -8  10        0.27       28.68     14.44 o 
  -3  -8  10       37.52       56.03     15.44 o 
  -2  -8  10      160.54      130.49     15.90 o 
  -1  -8  10      631.20      626.72     19.56 o 
   0  -8  10       50.47       64.74     15.04 o 
   1  -8  10        1.64       -2.06     13.91 o 
   2  -8  10        6.96       -8.45     13.24 o 
  -6  -7  10       70.48      119.64     18.96 o 
  -5  -7  10      155.37      155.44     18.37 o 
  -4  -7  10      554.63      539.58     27.22 o 
  -3  -7  10        0.13       14.64     11.64 o 
  -2  -7  10       58.90       80.91     12.44 o 
  -1  -7  10      476.37      472.33     16.40 o 
   0  -7  10      445.70      468.31     16.39 o 
   1  -7  10      415.44      410.69     24.42 o 
   2  -7  10       37.92       50.30     13.71 o 
   3  -7  10       14.38       18.90     15.44 o 
  -7  -6  10       92.85       93.36     18.10 o 
  -6  -6  10        4.66        1.20     15.10 o 
  -5  -6  10      140.95      138.07     16.50 o 
  -4  -6  10      611.23      598.07     27.95 o 
  -3  -6  10      595.87      571.52     25.02 o 
  -2  -6  10       15.55       24.09     11.25 o 
  -1  -6  10       31.97       21.27      7.38 o 
   0  -6  10      523.14      550.83     24.99 o 
   1  -6  10       10.30       24.09     12.78 o 
   2  -6  10      181.90      183.05     17.57 o 
   3  -6  10      526.89      556.15     27.88 o 
   4  -6  10       15.03       30.48     16.44 o 
  -8  -5  10       11.47       13.51     16.77 o 
  -7  -5  10      382.65      357.26     24.22 o 
  -6  -5  10      182.99      177.40     17.63 o 
  -5  -5  10       21.73       42.85     13.37 o 
  -4  -5  10      126.70      116.51     13.71 o 
  -3  -5  10     1499.88     1377.32     43.78 o 
  -2  -5  10       38.63       22.50      7.40 o 
  -1  -5  10      106.33      110.91      9.07 o 
   0  -5  10      339.23      359.68     13.97 o 
   1  -5  10        3.15       11.51     11.31 o 
   2  -5  10      188.64      180.59     15.57 o 
   3  -5  10       38.05       34.93     13.97 o 
   4  -5  10      708.51      707.93     34.40 o 
  -9  -4  10        3.67      -20.56     13.71 o 
  -8  -4  10      202.42      199.09     19.96 o 
  -7  -4  10       20.73       19.10     12.84 o 
  -6  -4  10      606.88      595.60     27.08 o 
  -5  -4  10       27.41       29.54     11.31 o 
  -4  -4  10        5.82       17.97     10.05 o 
  -3  -4  10      279.88      260.24     16.77 o 
  -2  -4  10      615.07      602.63     16.84 o 
  -1  -4  10      337.04      334.10     13.06 o 
   0  -4  10       22.70       57.99     22.22 o 
   1  -4  10      951.30     1004.51     32.11 o 
   2  -4  10        4.24       11.91     11.51 o 
   3  -4  10       21.54       24.42     12.51 o 
   4  -4  10      384.20      470.04     29.14 o 
  -9  -3  10      229.67      250.46     20.83 o 
  -8  -3  10       57.39       50.57     15.10 o 
  -7  -3  10      140.77      123.30     15.37 o 
  -6  -3  10      146.63      158.70     15.17 o 
  -5  -3  10       77.12       86.64     12.84 o 
  -4  -3  10      266.52      286.12     17.77 o 
  -3  -3  10      215.63      225.04     16.83 o 
  -2  -3  10      688.75      718.90     18.68 o 
  -1  -3  10        1.65       -1.00      5.81 o 
   0  -3  10      185.19      198.83     10.53 o 
   1  -3  10      536.56      580.95     21.16 o 
   2  -3  10      767.58      760.76     30.68 o 
   3  -3  10      246.04      253.99     19.90 o 
   4  -3  10        2.77        6.25     14.44 o 
  -9  -2  10        0.33       -4.52     14.31 o 
  -8  -2  10       82.73       82.84     15.90 o 
  -7  -2  10        2.59       -4.59     12.58 o 
  -6  -2  10       25.09       29.41     11.58 o 
  -5  -2  10      262.69      289.12     19.43 o 
  -4  -2  10       18.82       27.95     10.05 o 
  -3  -2  10      663.59      656.82     25.35 o 
  -2  -2  10      886.71      929.37     31.07 o 
  -1  -2  10      337.54      358.12     17.57 o 
   0  -2  10       18.65       21.96      9.18 o 
   1  -2  10      335.18      317.20     17.77 o 
   2  -2  10     1016.11     1066.11     34.73 o 
  -9  -1  10       43.84       37.93     13.91 o 
  -8  -1  10        1.59      -17.77     11.84 o 
  -7  -1  10       15.76       33.54     13.84 o 
  -6  -1  10      206.24      208.07     16.37 o 
  -5  -1  10      545.39      600.93     26.62 o 
  -4  -1  10      249.03      246.80     17.97 o 
  -3  -1  10       24.65        1.46      8.58 o 
  -2  -1  10      160.74      143.46     12.58 o 
  -1  -1  10     3287.30     3171.39     85.17 o 
   0  -1  10      163.60      163.89     13.77 o 
   1  -1  10      112.81       91.76     11.71 o 
   2  -1  10       65.54       60.69     11.25 o 
  -8   0  10        6.69        4.92     12.44 o 
  -7   0  10       49.45       45.45     13.31 o 
  -6   0  10      564.62      577.37     26.28 o 
  -5   0  10       44.50       38.86     12.44 o 
  -4   0  10      703.56      803.54     30.34 o 
  -3   0  10        5.11       17.97      8.98 o 
  -2   0  10        0.61       -8.52      8.92 o 
  -1   0  10      393.02      369.63     19.56 o 
   0   0  10      713.45      722.70     27.41 o 
   1   0  10      124.59      123.10     12.31 o 
   2   0  10        9.41        1.93     10.65 o 
  -8   1  10        0.35       -8.92     13.97 o 
  -7   1  10      403.31      493.66     27.15 o 
  -6   1  10        3.16        0.53     12.18 o 
  -5   1  10      111.33      101.27     13.97 o 
  -4   1  10       43.17       67.34     12.24 o 
  -3   1  10      557.94      563.60     23.49 o 
  -2   1  10      144.77      159.76     13.11 o 
  -1   1  10        2.00       -9.85      9.38 o 
   0   1  10        6.01       -9.45      9.85 o 
   1   1  10        2.53       -7.12     10.45 o 
   2   1  10      154.78      136.47     14.64 o 
 -10   2  10        6.84       -1.20     14.64 o 
  -9   2  10        3.42       -3.99     12.11 o 
  -8   2  10       97.68      103.09     10.69 o 
  -7   2  10        0.88       -3.73      7.66 o 
  -6   2  10      192.89      228.74     11.48 o 
  -5   2  10       16.95       15.21      6.63 o 
  -4   2  10        2.80        5.90      6.22 o 
  -3   2  10      114.04      106.09      7.77 o 
  -2   2  10       98.10      119.05      8.25 o 
  -1   2  10      343.81      305.99     11.83 o 
   0   2  10      235.11      235.29     12.42 o 
   1   2  10       36.98       37.03      7.80 o 
   2   2  10        2.03        8.38     12.38 o 
   3   2  10       67.99       73.73     15.24 o 
 -10   3  10        7.39        1.60     14.84 o 
  -9   3  10       14.07       22.42     12.64 o 
  -8   3  10        0.04        4.52     11.78 o 
  -7   3  10       33.14       17.10     15.54 o 
  -6   3  10       60.92       66.25      8.43 o 
  -5   3  10       10.10        0.69     10.25 o 
  -4   3  10      127.67      147.09      9.84 o 
  -3   3  10      120.05      113.29      8.86 o 
  -2   3  10        0.48       -7.44      5.99 o 
  -1   3  10        2.69       -3.45      6.96 o 
   0   3  10       52.77       56.20      8.62 o 
   1   3  10      230.13      230.96     19.30 o 
   2   3  10        3.14       -1.93     11.84 o 
   3   3  10        4.16       -6.45     15.10 o 
 -10   4  10       18.40        7.98     15.57 o 
  -9   4  10       14.39       30.14     13.11 o 
  -8   4  10        3.35        0.40     11.84 o 
  -7   4  10        1.73        5.03      9.02 o 
  -6   4  10        8.86       12.52      9.68 o 
  -5   4  10       64.33       59.71      9.40 o 
  -4   4  10      120.76      108.94      9.55 o 
  -3   4  10       41.98       40.59      9.65 o 
  -2   4  10      191.98      213.88     11.77 o 
  -1   4  10        0.60        7.05      8.22 o 
   0   4  10        0.09       14.31     10.45 o 
   1   4  10       23.87       23.02     12.38 o 
   2   4  10      103.92      123.63     16.44 o 
  -9   5  10        0.11       11.11     12.38 o 
  -8   5  10        9.20       12.11     13.37 o 
  -7   5  10       31.05       16.77     12.38 o 
  -6   5  10        1.44      -12.95     17.23 o 
  -5   5  10       63.67       68.80     10.37 o 
  -4   5  10       21.46       23.24      8.84 o 
  -3   5  10       17.72       14.37      8.48 o 
  -2   5  10        4.85       10.42     11.38 o 
  -1   5  10      109.97      120.84     14.64 o 
   0   5  10       38.41       42.45     13.71 o 
   1   5  10        0.11      -14.24     13.57 o 
  -8   6  10       11.52       10.85     13.97 o 
  -7   6  10       14.33       13.04     12.38 o 
  -6   6  10       32.83       44.91     10.86 o 
  -5   6  10        0.31        6.09     12.98 o 
  -4   6  10       22.62        7.49      6.88 o 
  -3   6  10       11.96       22.82     11.44 o 
  -2   6  10       66.92       76.85     14.04 o 
  -1   6  10       38.59       25.55     11.91 o 
   0   6  10        3.01       -2.93     12.38 o 
  -7   7  10        0.07       -8.32     13.64 o 
  -6   7  10        0.08        7.79     13.57 o 
  -5   7  10        3.76        8.12     13.44 o 
  -4   7  10        6.89       -2.73     10.51 o 
  -3   7  10        0.36       -9.78     12.18 o 
  -2   7  10       11.68       -9.78     11.84 o 
  -4  -8  11        5.42        8.12     15.84 o 
  -3  -8  11      345.08      345.08     24.22 o 
  -2  -8  11        3.52       -3.59      9.20 o 
  -1  -8  11      205.74      218.22     12.89 o 
   0  -8  11       92.43       82.91     16.70 o 
  -6  -7  11      413.07      433.51     28.28 o 
  -5  -7  11        0.18        1.86     14.31 o 
  -4  -7  11       54.33       60.88     14.64 o 
  -3  -7  11        3.66        1.93     12.91 o 
  -2  -7  11      145.87      171.12     11.57 o 
  -1  -7  11        0.55       -5.20      8.30 o 
   0  -7  11       15.49       24.02     12.78 o 
   1  -7  11      215.29      209.40     18.56 o 
   2  -7  11       93.90      100.68     17.70 o 
  -7  -6  11       25.59       11.11     15.50 o 
  -6  -6  11       96.08      108.93     16.77 o 
  -5  -6  11      110.21      104.34     15.97 o 
  -4  -6  11       64.39       55.89     14.51 o 
  -3  -6  11       14.96       12.58     12.58 o 
  -2  -6  11      418.79      383.68     14.82 o 
  -1  -6  11      227.29      242.46     19.20 o 
   0  -6  11        0.28       -2.74      7.76 o 
   1  -6  11      315.68      373.63     23.62 o 
   2  -6  11      231.38      250.86     20.36 o 
  -8  -5  11      108.54      101.61     18.30 o 
  -7  -5  11        0.91       -7.25     13.71 o 
  -6  -5  11       20.72        5.19     14.51 o 
  -5  -5  11        4.51       16.83     12.31 o 
  -4  -5  11      209.13      243.21     18.56 o 
  -3  -5  11       82.12       80.98     12.78 o 
  -2  -5  11      531.31      560.17     20.46 o 
  -1  -5  11      191.34      193.05     11.82 o 
   0  -5  11      728.80      776.19     21.47 o 
   1  -5  11        3.80        0.07     12.38 o 
   2  -5  11       68.88       76.99     15.44 o 
   3  -5  11        0.91        5.52     15.17 o 
  -8  -4  11       20.55        4.06     15.70 o 
  -7  -4  11       54.55       75.52     15.30 o 
  -6  -4  11       30.72       45.11     14.71 o 
  -5  -4  11      358.41      336.83     22.16 o 
  -4  -4  11      103.74       99.48     13.31 o 
  -3  -4  11       15.20       25.75     10.51 o 
  -2  -4  11      200.57      200.40     11.43 o 
  -1  -4  11     1050.25     1111.83     29.31 o 
   0  -4  11        0.35       -0.33      7.31 o 
   1  -4  11      920.79      959.14     24.20 o 
   2  -4  11      140.27      154.77     16.77 o 
   3  -4  11        0.30       -5.32     14.91 o 
  -9  -3  11        0.58      -16.37     14.24 o 
  -8  -3  11       90.39       50.84     15.24 o 
  -7  -3  11       20.49       41.85     15.04 o 
  -6  -3  11       17.09       38.19     13.18 o 
  -5  -3  11        3.80       11.44     12.44 o 
  -4  -3  11      645.22      610.58     26.48 o 
  -3  -3  11       18.96        9.78     10.45 o 
  -2  -3  11      313.91      345.28     19.03 o 
  -1  -3  11       21.85        7.32     10.51 o 
   0  -3  11      128.75      143.79     13.44 o 
   1  -3  11       27.75       34.07      9.98 o 
  -9  -2  11        5.54      -10.45     15.57 o 
  -8  -2  11        0.31       -9.32     14.91 o 
  -7  -2  11      579.89      556.68     27.22 o 
  -6  -2  11       24.48       51.97     14.44 o 
  -5  -2  11        1.17        3.06     11.91 o 
  -4  -2  11       79.47       81.31     12.71 o 
  -3  -2  11     1024.61     1053.14     36.33 o 
  -2  -2  11      349.46      350.67     19.03 o 
  -1  -2  11       18.14       19.90     10.45 o 
   0  -2  11      210.36      219.65     17.17 o 
   1  -2  11      154.74      151.58     14.31 o 
  -9  -1  11       11.51      -12.31     15.64 o 
  -8  -1  11       20.85       14.57     14.97 o 
  -7  -1  11      118.09      127.96     17.83 o 
  -6  -1  11      289.81      330.37     21.49 o 
  -5  -1  11      147.38      224.91     18.03 o 
  -4  -1  11        6.65       20.76     10.71 o 
  -3  -1  11        1.45       -5.32      9.38 o 
  -2  -1  11       84.66      102.47     12.84 o 
  -1  -1  11      258.58      261.04     16.83 o 
   0  -1  11      174.85      169.08     14.71 o 
   1  -1  11      236.29      214.79     17.43 o 
   2  -1  11      320.72      309.41     20.10 o 
  -9   0  11      103.92      149.78     20.10 o 
  -8   0  11      220.40      248.73     20.69 o 
  -7   0  11      236.65      234.95     19.76 o 
  -6   0  11      163.89      180.13     17.03 o 
  -5   0  11       74.99       72.26     14.44 o 
  -4   0  11      200.22      218.92     16.77 o 
  -3   0  11      143.40      148.72     13.24 o 
  -2   0  11       27.10       20.03     11.05 o 
  -1   0  11       10.44        0.80     10.51 o 
   0   0  11      276.11      259.77     17.30 o 
   1   0  11       96.44      109.39     13.71 o 
   2   0  11       13.33        3.99     12.18 o 
  -8   1  11       90.02      125.43     19.10 o 
  -7   1  11       31.80        9.85     15.50 o 
  -6   1  11        8.96        0.60     13.24 o 
  -5   1  11       26.59       36.53     12.18 o 
  -4   1  11        0.08       11.71     11.11 o 
  -3   1  11       77.91       64.15     11.78 o 
  -2   1  11      379.08      424.40     22.62 o 
  -1   1  11        2.26        9.71     10.98 o 
   0   1  11      117.08       95.35     12.78 o 
   1   1  11       34.71       41.92     12.11 o 
   2   1  11      105.27      103.27     14.31 o 
  -8   2  11        0.75        7.19     16.24 o 
  -7   2  11       28.61       39.59     16.50 o 
  -6   2  11        0.65       15.30     13.31 o 
  -5   2  11      239.13      249.33     19.83 o 
  -4   2  11       49.32       51.30     12.84 o 
  -3   2  11       15.47       10.98     10.65 o 
  -2   2  11       10.36       -1.26     11.38 o 
  -1   2  11      440.09      400.44     21.69 o 
   0   2  11      193.48      200.82     17.57 o 
   1   2  11       25.22       24.22     12.11 o 
  -9   3  11        0.62       -0.80     12.84 o 
  -8   3  11       17.35       22.82     12.04 o 
  -7   3  11       48.94       47.45      9.96 o 
  -6   3  11       53.27       37.63      9.17 o 
  -5   3  11       18.99       20.33      7.85 o 
  -4   3  11      102.29      105.02      7.63 o 
  -3   3  11       51.05       58.99      8.76 o 
  -2   3  11        3.22        8.51      7.78 o 
  -1   3  11        0.08       -5.90      7.76 o 
   0   3  11       60.32       67.83      9.57 o 
   1   3  11       39.15       29.54     12.71 o 
  -9   4  11       18.14       21.29     12.84 o 
  -8   4  11        0.35        3.33     11.58 o 
  -7   4  11       88.98       98.56     11.27 o 
  -6   4  11       65.59       58.87     10.31 o 
  -5   4  11       52.11       38.20      9.62 o 
  -4   4  11       57.77       53.88      9.26 o 
  -3   4  11       25.21       22.45      8.52 o 
  -2   4  11      120.22      127.92     10.47 o 
  -1   4  11       19.09       17.18      8.93 o 
   0   4  11        1.73       -0.07     11.44 o 
   1   4  11        0.24      -15.17     13.71 o 
  -8   5  11       23.66       -2.40     12.44 o 
  -7   5  11       20.65       23.96     10.09 o 
  -6   5  11        9.83        6.18     11.61 o 
  -5   5  11       18.52       27.97     11.81 o 
  -4   5  11        4.86        9.17     18.33 o 
  -3   5  11        4.78        6.07      9.78 o 
  -2   5  11        0.00        7.41      9.33 o 
  -1   5  11        3.27        7.25     11.51 o 
   0   5  11       17.26       24.49     14.64 o 
  -7   6  11        0.12       -2.93     13.44 o 
  -6   6  11        6.58        2.96      9.99 o 
  -5   6  11        3.01       -8.10     10.57 o 
  -4   6  11        3.19       12.31     13.01 o 
  -3   6  11        7.91       17.37     13.04 o 
  -2   6  11        0.39       22.29     12.71 o 
  -4  -7  12        2.87        3.13     14.77 o 
  -3  -7  12      311.27      330.89     16.38 o 
  -2  -7  12       10.25        6.30      9.54 o 
  -1  -7  12       64.22       81.29     16.20 o 
   0  -7  12       39.33       40.46     15.64 o 
  -6  -6  12       43.88       46.31     15.77 o 
  -5  -6  12        5.94      -16.17     14.44 o 
  -4  -6  12       81.28       73.00     14.64 o 
  -3  -6  12      172.83      150.93     12.81 o 
  -2  -6  12      473.05      511.20     20.36 o 
  -1  -6  12       96.19       90.38     10.27 o 
   0  -6  12        1.09       -4.59     13.57 o 
   1  -6  12       18.95       26.68     15.50 o 
  -7  -5  12      164.51      167.08     19.63 o 
  -6  -5  12       52.93       71.46     17.23 o 
  -5  -5  12      338.51      377.68     24.89 o 
  -4  -5  12        2.41       10.25     12.24 o 
  -3  -5  12       93.95       98.49     10.22 o 
  -2  -5  12      168.35      210.15     12.73 o 
  -1  -5  12      200.49      229.81     18.83 o 
   0  -5  12      285.25      290.59     14.79 o 
   1  -5  12      100.79       94.22     14.64 o 
   2  -5  12        1.56        5.79     14.77 o 
  -7  -4  12        4.78       10.11     16.37 o 
  -6  -4  12       78.82       55.10     16.50 o 
  -5  -4  12      233.75      266.83     20.23 o 
  -4  -4  12      123.47      152.64     16.77 o 
  -3  -4  12       74.49       78.85     14.57 o 
  -2  -4  12      108.56       98.41     13.51 o 
  -1  -4  12       88.12      127.96     14.04 o 
   0  -4  12       62.53       96.22     13.91 o 
  -8  -3  12       94.32      117.64     18.23 o 
  -7  -3  12       40.13       33.80     14.97 o 
  -6  -3  12        6.28        6.85     14.31 o 
  -5  -3  12      138.50      115.71     16.04 o 
  -4  -3  12      499.75      517.02     26.15 o 
  -3  -3  12       94.59       98.15     14.91 o 
  -2  -3  12       31.08       24.15     12.64 o 
  -1  -3  12      248.40      261.37     19.63 o 
   0  -3  12        1.24       11.78     10.51 o 
   1  -3  12      145.09      149.65     15.17 o 
  -8  -2  12        8.17        1.13     16.37 o 
  -7  -2  12      118.26      138.54     17.70 o 
  -6  -2  12       18.53        9.45     14.64 o 
  -5  -2  12        6.51        2.86     11.78 o 
  -4  -2  12      201.11      191.04     16.70 o 
  -3  -2  12       54.94       69.20     13.91 o 
  -2  -2  12      215.05      176.40     16.24 o 
  -1  -2  12       42.57       65.48     13.24 o 
   0  -2  12      398.73      422.20     21.63 o 
   1  -2  12       33.39       50.11     12.84 o 
  -9  -1  12        1.66       10.85     18.17 o 
  -8  -1  12       43.03       49.04     16.64 o 
  -7  -1  12       49.94       42.05     15.44 o 
  -6  -1  12        1.01        3.86     13.31 o 
  -5  -1  12      155.91      200.62     17.57 o 
  -4  -1  12       72.99       82.24     14.57 o 
  -3  -1  12      174.88      154.91     14.77 o 
  -2  -1  12        4.12        6.19     10.58 o 
  -1  -1  12       71.21       48.44     11.98 o 
   0  -1  12       71.19       65.74     12.31 o 
   1  -1  12      165.84      161.69     15.17 o 
  -9   0  12        0.51      -12.98     16.90 o 
  -8   0  12        0.84        0.27     16.83 o 
  -7   0  12       31.35       26.22     16.77 o 
  -6   0  12       93.06      111.39     16.57 o 
  -5   0  12        1.56        1.26     12.04 o 
  -4   0  12      219.40      196.10     16.50 o 
  -3   0  12      255.30      305.29     20.96 o 
  -2   0  12       24.78       10.78     11.38 o 
  -1   0  12       70.68       77.99     13.84 o 
   0   0  12      244.60      221.91     17.77 o 
   1   0  12      211.26      212.80     18.10 o 
   2   0  12        2.30        6.92     13.18 o 
  -8   1  12        0.31        9.25     15.24 o 
  -7   1  12       72.61       60.02     16.37 o 
  -6   1  12      116.42      143.99     18.96 o 
  -5   1  12       23.02       20.43     13.24 o 
  -4   1  12        0.11        4.99     11.58 o 
  -3   1  12       89.84       80.98     13.37 o 
  -2   1  12      676.66      651.57     27.88 o 
  -1   1  12      124.55       98.55     15.30 o 
   0   1  12       15.30       21.03     13.51 o 
   1   1  12       36.03       45.85     14.71 o 
  -8   2  12       47.89       40.86     19.23 o 
  -7   2  12      104.17      102.27     19.83 o 
  -6   2  12        3.33       -6.19     15.84 o 
  -5   2  12       75.05      102.74     16.44 o 
  -4   2  12       11.06       19.03     13.04 o 
  -3   2  12       13.49       13.77     12.18 o 
  -2   2  12      146.50      152.84     15.90 o 
  -1   2  12       50.93       45.45     13.57 o 
   0   2  12       15.98       14.91     14.37 o 
   1   2  12        0.88       -6.52     14.24 o 
  -8   3  12       69.51       69.80     18.96 o 
  -7   3  12        4.63       -5.06     15.97 o 
  -6   3  12       12.38       13.77     15.64 o 
  -5   3  12        5.10       29.28     15.17 o 
  -4   3  12       54.18       64.08     15.64 o 
  -3   3  12       40.66       43.65     15.10 o 
  -2   3  12        1.19        9.38     12.84 o 
  -1   3  12        0.40       -3.59     14.44 o 
   0   3  12        0.24        6.99     15.17 o 
  -7   4  12        3.87      -10.18     15.30 o 
  -6   4  12        3.30        0.35     13.54 o 
  -5   4  12        6.91       14.03      9.43 o 
  -4   4  12       38.97       49.44     17.70 o 
  -3   4  12        8.21       16.57     15.30 o 
  -2   4  12       44.04       33.20     15.17 o 
  -1   4  12       55.10       62.08     17.10 o 
  -7   5  12        6.59       -6.39     11.14 o 
  -6   5  12        0.03       -4.82     13.44 o 
  -5   5  12       12.74        7.05      7.93 o 
  -4   5  12       13.28        8.26      9.61 o 
  -3   5  12        3.45       -6.84      9.12 o 
  -2   5  12        0.17        9.40      9.82 o 
  -4  -6  13      175.27      191.24     19.76 o 
  -3  -6  13        0.81        1.00     12.91 o 
  -2  -6  13       46.53       31.94     14.77 o 
  -5  -5  13        8.61       24.22     15.90 o 
  -4  -5  13       59.62       48.91     14.37 o 
  -3  -5  13       35.34       36.26     14.84 o 
  -2  -5  13        1.30       19.36     14.11 o 
  -1  -5  13       83.88      117.84     16.37 o 
  -6  -4  13       18.84       28.95     15.04 o 
  -5  -4  13       37.11       35.53     15.44 o 
  -4  -4  13       42.81       17.63     14.71 o 
  -3  -4  13      262.33      274.61     22.36 o 
  -2  -4  13      156.77      163.16     17.43 o 
  -1  -4  13       10.05       14.84     13.31 o 
   0  -4  13       78.08      110.52     15.77 o 
  -7  -3  13       46.78       46.98     16.24 o 
  -6  -3  13        6.82        9.12     14.51 o 
  -5  -3  13       53.39       59.69     16.50 o 
  -4  -3  13       47.32       48.57     15.37 o 
  -3  -3  13      263.30      236.49     19.76 o 
  -2  -3  13       77.05       73.00     14.57 o 
  -1  -3  13      351.84      342.35     21.09 o 
   0  -3  13        6.34        2.60     11.64 o 
  -8  -2  13        3.62       -0.73     16.37 o 
  -7  -2  13       21.01       39.46     17.97 o 
  -6  -2  13      128.88      163.42     20.16 o 
  -5  -2  13       21.19       11.64     15.10 o 
  -4  -2  13        1.33       -9.45     12.18 o 
  -3  -2  13        8.87        4.46     11.98 o 
  -2  -2  13      244.89      260.44     21.09 o 
  -1  -2  13        0.18      -11.18     12.64 o 
   0  -2  13      189.30      196.76     16.77 o 
   1  -2  13      134.04      150.58     16.64 o 
  -8  -1  13        0.59        5.92     17.10 o 
  -7  -1  13        8.00      -14.37     15.24 o 
  -6  -1  13        1.78       -3.66     14.57 o 
  -5  -1  13      150.08      171.08     17.77 o 
  -4  -1  13       28.64       46.64     14.91 o 
  -3  -1  13       54.86       59.22     13.84 o 
  -2  -1  13       55.04       53.57     14.64 o 
  -1  -1  13       16.71        8.52     12.18 o 
   0  -1  13        8.02      -18.96     12.64 o 
   1  -1  13       15.60       20.23     13.71 o 
  -8   0  13      135.16      140.00     20.83 o 
  -7   0  13       25.10       33.94     16.83 o 
  -6   0  13       12.23       -0.33     14.31 o 
  -5   0  13        0.08      -15.37     14.51 o 
  -4   0  13      212.12      186.98     17.63 o 
  -3   0  13       99.08       91.29     14.77 o 
  -2   0  13        1.06       -1.06     13.51 o 
  -1   0  13       70.50       74.53     15.10 o 
   0   0  13       41.39       24.69     12.98 o 
  -8   1  13       19.50       48.18     20.10 o 
  -7   1  13       14.48       18.63     16.57 o 
  -6   1  13       41.48       53.63     16.77 o 
  -5   1  13        2.14      -19.46     12.98 o 
  -4   1  13       12.13       13.31     14.97 o 
  -3   1  13        8.34        5.72     13.77 o 
  -2   1  13       32.22       27.28     13.24 o 
  -1   1  13       38.28       38.66     14.91 o 
   0   1  13       45.10       44.65     15.50 o 
  -8   2  13       53.18       40.79     19.03 o 
  -7   2  13        8.87       11.31     17.43 o 
  -6   2  13        8.60       -3.79     17.23 o 
  -5   2  13       31.70       45.91     17.70 o 
  -4   2  13       29.42       19.30     15.84 o 
  -3   2  13        1.28       -5.06     14.57 o 
  -2   2  13       28.13        7.05     13.24 o 
  -1   2  13       37.59        1.46     15.10 o 
  -7   3  13        3.08        5.99     20.23 o 
  -6   3  13        0.23       -4.52     18.23 o 
  -5   3  13        0.06      -11.64     16.83 o 
  -4   3  13        9.95       17.30     16.97 o 
  -3   3  13       62.44       81.45     16.77 o 
  -2   3  13        3.24       12.24     15.70 o 
  -6   4  13       26.30       32.94     20.83 o 
  -5   4  13       23.70       23.75     17.63 o 
  -4   4  13       11.52       24.82     18.70 o 
  -3   4  13        1.69       11.84     18.10 o 
  -4  -4  14       62.84       75.12     17.50 o 
  -3  -4  14      141.28      135.08     18.83 o 
  -5  -3  14        2.03       -0.07     16.10 o 
  -4  -3  14       39.01       49.24     16.77 o 
  -3  -3  14       11.62       38.46     15.37 o 
  -2  -3  14       24.15       32.21     13.91 o 
  -6  -2  14       46.63       51.84     17.10 o 
  -5  -2  14        5.60       26.95     15.57 o 
  -4  -2  14       68.06       67.27     15.44 o 
  -3  -2  14       58.24       63.01     16.04 o 
  -2  -2  14       15.73       25.75     15.10 o 
  -6  -1  14       57.24       51.30     16.90 o 
  -5  -1  14      102.23      114.72     17.77 o 
  -4  -1  14       51.88       22.69     14.11 o 
  -3  -1  14        1.46       11.98     14.97 o 
  -2  -1  14       74.88       92.82     17.23 o 
  -6   0  14       11.89       11.05     17.83 o 
  -5   0  14       39.60       33.54     17.23 o 
  -4   0  14        3.17        5.39     13.97 o 
  -3   0  14       61.91       66.87     15.37 o 
  -2   0  14       12.11       22.29     14.44 o 
  -6   1  14       23.15       16.17     18.76 o 
  -5   1  14       19.56       52.70     18.50 o 
  -4   1  14       10.42      -11.05     15.77 o 
  -3   1  14        8.24       20.23     15.90 o 
  -5   2  14       42.79       57.36     18.10 o 
  -4   2  14       45.24       63.01     17.43 o 
                                                 
